# Supplementary material for: Diagnostic sensitivity and cost per diagnosis of ambulatory cardiac monitoring strategies in unexplained syncope patients
Source: PLoS One. 2022 Jun 24;17(6):e0270398. doi: 10.1371/journal.pone.0270398 (PMC9231770; doi:10.1371/journal.pone.0270398)
Supplement: S1 Data — (ZIP) [file pone.0270398.s002.zip]

Archive with 3 entries (3 files):
- Data dictionary.xlsx
- holter.csv
- syncopef_plosone.csv
