# Supplementary material for: Diagnostic sensitivity and cost per diagnosis of ambulatory cardiac monitoring strategies in unexplained syncope patients
Source: PLoS One. 2022 Jun 24;17(6):e0270398. doi: 10.1371/journal.pone.0270398 (PMC9231770; doi:10.1371/journal.pone.0270398)
Supplement: S1 Data — (ZIP) [file pone.0270398.s002.zip › Data dictionary.xlsx]

## Sheet: Sheet1
Column	Dataset	Description
SimNum	holter	Simulation number
p_pats	holter	Percent of patients diagnosed with Conventional Monitoring (CM)
n_missed	holter	Average number of evens missed by CM
avg_tundiag	holter	Average number of days until CM diagnosis or end of follow-up
cost_diag_US	holter	Average cost per patient diagnosed with CM, US payer perspective
dur	holter	Duration of CM strategy
episode_length	holter	Minimum episode length for diagnosis
ImplantDay	syncopef_plosone	Day of implant (set to 1 for privacy purposes)
patientid	syncopef_plosone	Recoded Patient ID
EpisodeDuration	syncopef_plosone	Syncope episode duration, in seconds
EpisodeDay	syncopef_plosone	Day of episode (count from day of implant, for privacy purposes)
AgeAtImplant	syncopef_plosone	Age at implant
DR_PatientGender	syncopef_plosone	Gender
LastTransmissionDay	syncopef_plosone	Day of last transmission (count from day of implant, for privacy purposes)
