# Supplementary material for: Diagnostic sensitivity and cost per diagnosis of ambulatory cardiac monitoring strategies in unexplained syncope patients
Source: PLoS One. 2022 Jun 24;17(6):e0270398. doi: 10.1371/journal.pone.0270398 (PMC9231770; doi:10.1371/journal.pone.0270398)
Supplement: S1 Data — (ZIP) [file pone.0270398.s002.zip › holter.csv]

SimNum	p_pats	n_missed	avg_tundiag	cost_diag_US	dur	episode_length
1	11.36363636	1.5	467.1590909	29541.31818	24-hour Monitor	= 5 sec.
2	9.090909091	1.795454545	459.0681818	38231.33593	24-hour Monitor	= 5 sec.
3	18.18181818	1.431818182	444	23411.30392	24-hour Monitor	= 5 sec.
4	13.63636364	1.636363636	438.0454545	26295.63221	24-hour Monitor	= 5 sec.
5	15.90909091	1.613636364	441.0681818	23387.10002	24-hour Monitor	= 5 sec.
6	11.36363636	1.636363636	477.6136364	37228.87018	24-hour Monitor	= 5 sec.
7	13.63636364	1.636363636	478.9090909	59376.05693	24-hour Monitor	= 5 sec.
8	13.63636364	1.522727273	482.6590909	28388.96732	24-hour Monitor	= 5 sec.
9	9.090909091	1.75	469.3636364	33881.54145	24-hour Monitor	= 5 sec.
10	11.36363636	1.772727273	455.7727273	36002.47731	24-hour Monitor	= 5 sec.
11	11.36363636	1.840909091	467.9090909	33245.75904	24-hour Monitor	= 5 sec.
12	15.90909091	1.795454545	439.8409091	37348.72076	24-hour Monitor	= 5 sec.
13	11.36363636	1.545454545	474.75	34620.02357	24-hour Monitor	= 5 sec.
14	9.090909091	1.931818182	461.3181818	55397.49553	24-hour Monitor	= 5 sec.
15	6.818181818	1.840909091	475.4090909	59287.30456	24-hour Monitor	= 5 sec.
16	9.090909091	1.75	475.2954545	40155.87341	24-hour Monitor	= 5 sec.
17	11.36363636	1.590909091	435.4318182	32811.11655	24-hour Monitor	= 5 sec.
18	13.63636364	1.75	438.8636364	27014.22012	24-hour Monitor	= 5 sec.
19	13.63636364	1.477272727	480.9545455	40776.7955	24-hour Monitor	= 5 sec.
20	9.090909091	1.772727273	456.4318182	49462.27328	24-hour Monitor	= 5 sec.
21	13.63636364	1.636363636	485.7727273	31235.02316	24-hour Monitor	= 5 sec.
22	15.90909091	1.659090909	453.8181818	26223.58141	24-hour Monitor	= 5 sec.
23	11.36363636	1.727272727	469.8636364	40958.24996	24-hour Monitor	= 5 sec.
24	18.18181818	1.454545455	427.3636364	16920.11262	24-hour Monitor	= 5 sec.
25	6.818181818	1.727272727	469.1136364	76723.36054	24-hour Monitor	= 5 sec.
26	15.90909091	1.454545455	458.4545455	27094.97469	24-hour Monitor	= 5 sec.
27	13.63636364	1.727272727	464.8863636	35372.08554	24-hour Monitor	= 5 sec.
28	11.36363636	1.704545455	469.7727273	46772.87843	24-hour Monitor	= 5 sec.
29	13.63636364	1.659090909	456.25	24593.6426	24-hour Monitor	= 5 sec.
30	15.90909091	1.636363636	463.4318182	22677.17493	24-hour Monitor	= 5 sec.
31	13.63636364	1.681818182	434.7727273	18651.8907	24-hour Monitor	= 5 sec.
32	11.36363636	1.727272727	459.8863636	28037.53802	24-hour Monitor	= 5 sec.
33	9.090909091	1.931818182	474.4318182	57147.52318	24-hour Monitor	= 5 sec.
34	13.63636364	1.477272727	457.5681818	44761.52839	24-hour Monitor	= 5 sec.
35	13.63636364	1.772727273	426.3181818	26899.89874	24-hour Monitor	= 5 sec.
36	15.90909091	1.681818182	461.4545455	33207.97005	24-hour Monitor	= 5 sec.
37	20.45454545	1.431818182	434.5	19835.4406	24-hour Monitor	= 5 sec.
38	11.36363636	1.863636364	443.75	36510.47145	24-hour Monitor	= 5 sec.
39	9.090909091	1.613636364	474.8636364	37634.27602	24-hour Monitor	= 5 sec.
40	15.90909091	1.545454545	439.4090909	28971.40222	24-hour Monitor	= 5 sec.
41	18.18181818	1.568181818	457.5	18391.67976	24-hour Monitor	= 5 sec.
42	9.090909091	1.75	457.5227273	55225.4093	24-hour Monitor	= 5 sec.
43	13.63636364	1.681818182	478.5227273	29730.25574	24-hour Monitor	= 5 sec.
44	11.36363636	1.886363636	461.6136364	30537.61759	24-hour Monitor	= 5 sec.
45	11.36363636	1.863636364	457.7045455	34521.05101	24-hour Monitor	= 5 sec.
46	13.63636364	1.704545455	451.5227273	32489.68654	24-hour Monitor	= 5 sec.
47	22.72727273	1.409090909	435	18752.54627	24-hour Monitor	= 5 sec.
48	15.90909091	1.477272727	424.4090909	26676.50406	24-hour Monitor	= 5 sec.
49	13.63636364	1.5	456.9772727	32714.59656	24-hour Monitor	= 5 sec.
50	15.90909091	1.727272727	428.4090909	33210.21331	24-hour Monitor	= 5 sec.
51	11.36363636	1.909090909	461.9090909	33140.25609	24-hour Monitor	= 5 sec.
52	9.090909091	1.772727273	469.25	58435.90128	24-hour Monitor	= 5 sec.
53	11.36363636	1.909090909	451.5681818	50374.90984	24-hour Monitor	= 5 sec.
54	6.818181818	1.840909091	493.4772727	63370.2015	24-hour Monitor	= 5 sec.
55	13.63636364	1.545454545	447.7727273	40855.54309	24-hour Monitor	= 5 sec.
56	6.818181818	1.886363636	488.6590909	43790.28341	24-hour Monitor	= 5 sec.
57	9.090909091	1.954545455	445.7045455	52923.26668	24-hour Monitor	= 5 sec.
58	15.90909091	1.454545455	462.8181818	20443.48313	24-hour Monitor	= 5 sec.
59	13.63636364	1.727272727	455.7045455	32547.83605	24-hour Monitor	= 5 sec.
60	11.36363636	1.727272727	457.6363636	32529.62115	24-hour Monitor	= 5 sec.
61	11.36363636	1.704545455	465.5681818	36958.68685	24-hour Monitor	= 5 sec.
62	11.36363636	1.590909091	472.8181818	28419.99502	24-hour Monitor	= 5 sec.
63	11.36363636	1.795454545	457.1136364	29941.96644	24-hour Monitor	= 5 sec.
64	6.818181818	1.818181818	483.9318182	53170.57622	24-hour Monitor	= 5 sec.
65	11.36363636	1.522727273	473.7272727	38967.79046	24-hour Monitor	= 5 sec.
66	18.18181818	1.613636364	450.1136364	27554.71799	24-hour Monitor	= 5 sec.
67	18.18181818	1.681818182	431.4090909	23988.95449	24-hour Monitor	= 5 sec.
68	9.090909091	1.909090909	493.0454545	36880.00088	24-hour Monitor	= 5 sec.
69	13.63636364	1.840909091	462.1136364	30884.21175	24-hour Monitor	= 5 sec.
70	15.90909091	1.431818182	450.9545455	26337.19284	24-hour Monitor	= 5 sec.
71	9.090909091	1.681818182	452.7954545	35973.60936	24-hour Monitor	= 5 sec.
72	11.36363636	1.840909091	452.8409091	47975.81174	24-hour Monitor	= 5 sec.
73	6.818181818	1.818181818	488.1818182	52284.46128	24-hour Monitor	= 5 sec.
74	11.36363636	1.704545455	458.2272727	25629.69087	24-hour Monitor	= 5 sec.
75	11.36363636	1.818181818	485.9318182	35953.95679	24-hour Monitor	= 5 sec.
76	13.63636364	1.590909091	467.8409091	33106.56862	24-hour Monitor	= 5 sec.
77	18.18181818	1.454545455	466.5	21209.40284	24-hour Monitor	= 5 sec.
78	11.36363636	1.704545455	458.3636364	30251.44796	24-hour Monitor	= 5 sec.
79	22.72727273	1.409090909	406.3863636	21644.81648	24-hour Monitor	= 5 sec.
80	15.90909091	1.568181818	453.3409091	30638.77036	24-hour Monitor	= 5 sec.
81	9.090909091	1.704545455	477.8863636	44272.05373	24-hour Monitor	= 5 sec.
82	22.72727273	1.295454545	424.2045455	15647.5463	24-hour Monitor	= 5 sec.
83	15.90909091	1.840909091	448.3636364	24712.93948	24-hour Monitor	= 5 sec.
84	18.18181818	1.545454545	405.5909091	21067.87361	24-hour Monitor	= 5 sec.
85	20.45454545	1.545454545	414.2727273	26133.40383	24-hour Monitor	= 5 sec.
86	18.18181818	1.409090909	448.25	27149.28012	24-hour Monitor	= 5 sec.
87	15.90909091	1.454545455	462.3181818	32319.13829	24-hour Monitor	= 5 sec.
88	22.72727273	1.340909091	412.7954545	19085.90811	24-hour Monitor	= 5 sec.
89	13.63636364	1.772727273	449.7045455	48179.66072	24-hour Monitor	= 5 sec.
90	15.90909091	1.590909091	443.0909091	37033.85066	24-hour Monitor	= 5 sec.
91	20.45454545	1.409090909	453.5909091	16844.88531	24-hour Monitor	= 5 sec.
92	15.90909091	1.568181818	423.2954545	21773.01646	24-hour Monitor	= 5 sec.
93	9.090909091	1.75	469.9090909	55445.04547	24-hour Monitor	= 5 sec.
94	11.36363636	1.795454545	459.1818182	36620.2506	24-hour Monitor	= 5 sec.
95	13.63636364	1.75	473.8181818	29464.2579	24-hour Monitor	= 5 sec.
96	18.18181818	1.545454545	417.3636364	18925.07184	24-hour Monitor	= 5 sec.
97	18.18181818	1.75	435.7954545	15363.11245	24-hour Monitor	= 5 sec.
98	9.090909091	1.75	460.2954545	34316.48089	24-hour Monitor	= 5 sec.
99	6.818181818	1.931818182	474.6363636	58733.07041	24-hour Monitor	= 5 sec.
100	13.63636364	1.636363636	447.8409091	36861.28241	24-hour Monitor	= 5 sec.
101	20.45454545	1.318181818	425.7954545	25962.73949	24-hour Monitor	= 5 sec.
102	13.63636364	1.704545455	474.4772727	30550.99935	24-hour Monitor	= 5 sec.
103	15.90909091	1.5	462.3181818	22075.21906	24-hour Monitor	= 5 sec.
104	11.36363636	1.818181818	461.0454545	42881.65873	24-hour Monitor	= 5 sec.
105	18.18181818	1.545454545	417.7727273	15537.68536	24-hour Monitor	= 5 sec.
106	11.36363636	1.681818182	488.6590909	50869.41203	24-hour Monitor	= 5 sec.
107	4.545454545	2.022727273	495.25	100725.5986	24-hour Monitor	= 5 sec.
108	15.90909091	1.431818182	448.7954545	19368.57567	24-hour Monitor	= 5 sec.
109	15.90909091	1.795454545	415.3181818	21264.25122	24-hour Monitor	= 5 sec.
110	9.090909091	1.863636364	454.5909091	55118.97047	24-hour Monitor	= 5 sec.
111	13.63636364	1.477272727	459.4545455	38704.27899	24-hour Monitor	= 5 sec.
112	9.090909091	1.840909091	467.3636364	48970.06598	24-hour Monitor	= 5 sec.
113	20.45454545	1.363636364	441.7045455	17346.28994	24-hour Monitor	= 5 sec.
114	13.63636364	1.727272727	452.5454545	32680.59473	24-hour Monitor	= 5 sec.
115	11.36363636	1.795454545	459.8863636	23439.46231	24-hour Monitor	= 5 sec.
116	13.63636364	1.681818182	447.9545455	28181.86013	24-hour Monitor	= 5 sec.
117	4.545454545	2.022727273	490.7727273	81471.2392	24-hour Monitor	= 5 sec.
118	15.90909091	1.5	444.0909091	24308.2216	24-hour Monitor	= 5 sec.
119	18.18181818	1.5	425.8181818	31111.60813	24-hour Monitor	= 5 sec.
120	15.90909091	1.772727273	446.9318182	31451.4015	24-hour Monitor	= 5 sec.
121	13.63636364	1.727272727	417.9545455	30643.73107	24-hour Monitor	= 5 sec.
122	11.36363636	1.659090909	472.3636364	35050.97836	24-hour Monitor	= 5 sec.
123	11.36363636	1.704545455	445.1136364	36440.93878	24-hour Monitor	= 5 sec.
124	9.090909091	1.772727273	475.3636364	31922.4295	24-hour Monitor	= 5 sec.
125	18.18181818	1.545454545	444.6363636	28352.7964	24-hour Monitor	= 5 sec.
126	18.18181818	1.545454545	448.4090909	21834.07707	24-hour Monitor	= 5 sec.
127	18.18181818	1.454545455	426.25	17019.73969	24-hour Monitor	= 5 sec.
128	15.90909091	1.75	454.0227273	22011.42313	24-hour Monitor	= 5 sec.
129	13.63636364	1.727272727	462.0227273	32598.76355	24-hour Monitor	= 5 sec.
130	18.18181818	1.568181818	427.4090909	25297.21457	24-hour Monitor	= 5 sec.
131	11.36363636	1.681818182	468.75	28834.17312	24-hour Monitor	= 5 sec.
132	6.818181818	1.954545455	478.25	80061.69383	24-hour Monitor	= 5 sec.
133	11.36363636	1.704545455	471.0227273	30202.94053	24-hour Monitor	= 5 sec.
134	15.90909091	1.431818182	468.5	25161.2327	24-hour Monitor	= 5 sec.
135	11.36363636	1.840909091	477.8409091	33663.04913	24-hour Monitor	= 5 sec.
136	13.63636364	1.727272727	443.4318182	36307.84878	24-hour Monitor	= 5 sec.
137	18.18181818	1.659090909	431.0227273	27937.0035	24-hour Monitor	= 5 sec.
138	20.45454545	1.363636364	432.0909091	21175.77809	24-hour Monitor	= 5 sec.
139	11.36363636	1.772727273	458.9318182	32270.55984	24-hour Monitor	= 5 sec.
140	18.18181818	1.318181818	428.3863636	22210.74719	24-hour Monitor	= 5 sec.
141	11.36363636	1.681818182	454.6818182	55233.86236	24-hour Monitor	= 5 sec.
142	13.63636364	1.659090909	444.1136364	26649.31104	24-hour Monitor	= 5 sec.
143	6.818181818	1.977272727	495.0454545	84676.43849	24-hour Monitor	= 5 sec.
144	9.090909091	1.772727273	458.1136364	31171.87647	24-hour Monitor	= 5 sec.
145	15.90909091	1.431818182	457.5909091	17641.48997	24-hour Monitor	= 5 sec.
146	15.90909091	1.522727273	468.8636364	25979.28372	24-hour Monitor	= 5 sec.
147	15.90909091	1.386363636	447.9090909	16888.78667	24-hour Monitor	= 5 sec.
148	9.090909091	1.75	461.75	43617.10342	24-hour Monitor	= 5 sec.
149	20.45454545	1.431818182	424.9090909	16918.14329	24-hour Monitor	= 5 sec.
150	18.18181818	1.5	415.5	22839.15104	24-hour Monitor	= 5 sec.
151	9.090909091	1.75	476.5909091	46759.3557	24-hour Monitor	= 5 sec.
152	13.63636364	1.795454545	438.6136364	35414.01056	24-hour Monitor	= 5 sec.
153	13.63636364	1.590909091	477.2954545	24940.14265	24-hour Monitor	= 5 sec.
154	20.45454545	1.386363636	431.9318182	23276.14448	24-hour Monitor	= 5 sec.
155	9.090909091	1.659090909	478	37082.6189	24-hour Monitor	= 5 sec.
156	6.818181818	1.886363636	453.4090909	48484.44635	24-hour Monitor	= 5 sec.
157	13.63636364	1.704545455	424.5909091	22070.99025	24-hour Monitor	= 5 sec.
158	13.63636364	1.818181818	432.5909091	29767.65813	24-hour Monitor	= 5 sec.
159	9.090909091	1.636363636	477.75	41513.1778	24-hour Monitor	= 5 sec.
160	9.090909091	1.840909091	478.8863636	45868.22167	24-hour Monitor	= 5 sec.
161	9.090909091	1.909090909	462.1363636	36212.00693	24-hour Monitor	= 5 sec.
162	15.90909091	1.613636364	441.8636364	19624.30493	24-hour Monitor	= 5 sec.
163	11.36363636	1.772727273	458.0909091	41113.1491	24-hour Monitor	= 5 sec.
164	11.36363636	1.840909091	460.8409091	40956.78961	24-hour Monitor	= 5 sec.
165	15.90909091	1.636363636	452.1363636	21021.56655	24-hour Monitor	= 5 sec.
166	9.090909091	1.75	474.2727273	42312.1826	24-hour Monitor	= 5 sec.
167	6.818181818	1.636363636	493.6818182	56402.20358	24-hour Monitor	= 5 sec.
168	11.36363636	1.727272727	459.5	28313.06219	24-hour Monitor	= 5 sec.
169	6.818181818	1.772727273	496.0454545	73391.36655	24-hour Monitor	= 5 sec.
170	20.45454545	1.454545455	372.7954545	15546.81459	24-hour Monitor	= 5 sec.
171	15.90909091	1.681818182	444.1136364	21148.61898	24-hour Monitor	= 5 sec.
172	9.090909091	1.795454545	473.4318182	53505.45642	24-hour Monitor	= 5 sec.
173	20.45454545	1.477272727	458.3409091	20965.4806	24-hour Monitor	= 5 sec.
174	9.090909091	1.795454545	474.5909091	57662.46372	24-hour Monitor	= 5 sec.
175	9.090909091	1.704545455	478.6818182	50727.34307	24-hour Monitor	= 5 sec.
176	11.36363636	1.909090909	478.6590909	34943.13761	24-hour Monitor	= 5 sec.
177	18.18181818	1.454545455	445.5454545	26426.32909	24-hour Monitor	= 5 sec.
178	18.18181818	1.386363636	438.7272727	25372.40996	24-hour Monitor	= 5 sec.
179	11.36363636	1.704545455	457.5227273	34037.91311	24-hour Monitor	= 5 sec.
180	13.63636364	1.454545455	452.8863636	41105.88173	24-hour Monitor	= 5 sec.
181	20.45454545	1.431818182	429.0909091	12033.63723	24-hour Monitor	= 5 sec.
182	15.90909091	1.568181818	440.4318182	20305.67373	24-hour Monitor	= 5 sec.
183	15.90909091	1.659090909	423.2045455	20685.42885	24-hour Monitor	= 5 sec.
184	9.090909091	1.886363636	460.2272727	50040.73767	24-hour Monitor	= 5 sec.
185	11.36363636	1.704545455	474.3636364	37110.83463	24-hour Monitor	= 5 sec.
186	11.36363636	1.545454545	459.5227273	31389.76499	24-hour Monitor	= 5 sec.
187	11.36363636	1.886363636	444.6363636	33862.36394	24-hour Monitor	= 5 sec.
188	13.63636364	1.727272727	444.1136364	23284.82293	24-hour Monitor	= 5 sec.
189	4.545454545	2.045454545	494.3863636	80639.5375	24-hour Monitor	= 5 sec.
190	11.36363636	1.522727273	487.8409091	33130.18872	24-hour Monitor	= 5 sec.
191	11.36363636	1.795454545	457.4772727	38978.82195	24-hour Monitor	= 5 sec.
192	9.090909091	1.863636364	470.0227273	33840.81828	24-hour Monitor	= 5 sec.
193	13.63636364	1.431818182	445.2045455	29563.13296	24-hour Monitor	= 5 sec.
194	15.90909091	1.431818182	475.2727273	34570.80341	24-hour Monitor	= 5 sec.
195	9.090909091	1.863636364	484.4545455	51924.36663	24-hour Monitor	= 5 sec.
196	13.63636364	1.681818182	439.1363636	31765.23853	24-hour Monitor	= 5 sec.
197	15.90909091	1.727272727	438.2272727	19330.15921	24-hour Monitor	= 5 sec.
198	20.45454545	1.522727273	399.9090909	27828.66891	24-hour Monitor	= 5 sec.
199	11.36363636	1.636363636	476.4090909	27952.04349	24-hour Monitor	= 5 sec.
200	13.63636364	1.636363636	457.4318182	22774.62761	24-hour Monitor	= 5 sec.
201	13.63636364	1.681818182	455.5	41505.4272	24-hour Monitor	= 5 sec.
202	11.36363636	1.5	476.7727273	30094.56151	24-hour Monitor	= 5 sec.
203	13.63636364	1.772727273	438.75	22199.50688	24-hour Monitor	= 5 sec.
204	15.90909091	1.704545455	431.9545455	28662.68694	24-hour Monitor	= 5 sec.
205	13.63636364	1.681818182	451.8181818	27120.14781	24-hour Monitor	= 5 sec.
206	13.63636364	1.681818182	442.1590909	27735.06493	24-hour Monitor	= 5 sec.
207	18.18181818	1.409090909	417.1590909	22226.41444	24-hour Monitor	= 5 sec.
208	13.63636364	1.5	457.3409091	30979.75572	24-hour Monitor	= 5 sec.
209	15.90909091	1.5	477.7727273	27378.73582	24-hour Monitor	= 5 sec.
210	20.45454545	1.340909091	408.8409091	21260.92927	24-hour Monitor	= 5 sec.
211	20.45454545	1.363636364	433.3863636	14810.79453	24-hour Monitor	= 5 sec.
212	20.45454545	1.522727273	391.3409091	16657.27821	24-hour Monitor	= 5 sec.
213	11.36363636	1.75	449.8409091	32117.85885	24-hour Monitor	= 5 sec.
214	20.45454545	1.454545455	413	25326.48479	24-hour Monitor	= 5 sec.
215	11.36363636	1.704545455	454.7727273	40310.15175	24-hour Monitor	= 5 sec.
216	18.18181818	1.727272727	419.0227273	19888.05466	24-hour Monitor	= 5 sec.
217	6.818181818	1.931818182	492.5227273	40650.94577	24-hour Monitor	= 5 sec.
218	18.18181818	1.522727273	425.7954545	18187.67971	24-hour Monitor	= 5 sec.
219	6.818181818	1.954545455	493.3181818	54652.29563	24-hour Monitor	= 5 sec.
220	15.90909091	1.431818182	457.2954545	26419.75248	24-hour Monitor	= 5 sec.
221	18.18181818	1.5	433.9090909	20113.74153	24-hour Monitor	= 5 sec.
222	11.36363636	1.818181818	435.75	33963.26824	24-hour Monitor	= 5 sec.
223	20.45454545	1.340909091	437.5681818	23984.87026	24-hour Monitor	= 5 sec.
224	15.90909091	1.659090909	432.0681818	21412.58008	24-hour Monitor	= 5 sec.
225	11.36363636	1.568181818	468.1590909	38927.2778	24-hour Monitor	= 5 sec.
226	13.63636364	1.681818182	457.9318182	32346.97064	24-hour Monitor	= 5 sec.
227	15.90909091	1.75	436.7727273	25438.88706	24-hour Monitor	= 5 sec.
228	18.18181818	1.409090909	446.7727273	18609.78701	24-hour Monitor	= 5 sec.
229	13.63636364	1.840909091	448.7272727	36482.30927	24-hour Monitor	= 5 sec.
230	20.45454545	1.659090909	416.0681818	28274.59839	24-hour Monitor	= 5 sec.
231	15.90909091	1.613636364	455.7045455	29526.80061	24-hour Monitor	= 5 sec.
232	15.90909091	1.727272727	414.0909091	32562.30102	24-hour Monitor	= 5 sec.
233	15.90909091	1.409090909	460.7045455	20048.0381	24-hour Monitor	= 5 sec.
234	20.45454545	1.613636364	408.6363636	21251.16442	24-hour Monitor	= 5 sec.
235	11.36363636	1.795454545	474	34814.43288	24-hour Monitor	= 5 sec.
236	18.18181818	1.636363636	420.75	23971.29561	24-hour Monitor	= 5 sec.
237	15.90909091	1.431818182	443.1590909	32109.47865	24-hour Monitor	= 5 sec.
238	11.36363636	1.886363636	446.8409091	39932.48406	24-hour Monitor	= 5 sec.
239	9.090909091	1.772727273	492.4090909	59288.90283	24-hour Monitor	= 5 sec.
240	15.90909091	1.613636364	442.3863636	24221.76197	24-hour Monitor	= 5 sec.
241	6.818181818	1.795454545	488.1363636	58716.24519	24-hour Monitor	= 5 sec.
242	18.18181818	1.431818182	452.5454545	15426.0436	24-hour Monitor	= 5 sec.
243	13.63636364	1.613636364	436.2272727	22350.50744	24-hour Monitor	= 5 sec.
244	15.90909091	1.431818182	450.9545455	20492.4087	24-hour Monitor	= 5 sec.
245	20.45454545	1.409090909	446.1590909	20860.45697	24-hour Monitor	= 5 sec.
246	9.090909091	1.704545455	461.9772727	35725.25041	24-hour Monitor	= 5 sec.
247	15.90909091	1.386363636	436.9318182	23665.42658	24-hour Monitor	= 5 sec.
248	11.36363636	1.545454545	461.7727273	37019.7896	24-hour Monitor	= 5 sec.
249	9.090909091	1.909090909	444.5	36763.77324	24-hour Monitor	= 5 sec.
250	15.90909091	1.636363636	432.7954545	21937.93735	24-hour Monitor	= 5 sec.
251	9.090909091	1.931818182	461.5454545	44574.28911	24-hour Monitor	= 5 sec.
252	11.36363636	1.522727273	490.7045455	28374.79782	24-hour Monitor	= 5 sec.
253	18.18181818	1.545454545	443.9090909	18605.91936	24-hour Monitor	= 5 sec.
254	13.63636364	1.659090909	454.0681818	30004.63937	24-hour Monitor	= 5 sec.
255	15.90909091	1.545454545	452.7045455	34659.9161	24-hour Monitor	= 5 sec.
256	15.90909091	1.636363636	470.5	24180.1367	24-hour Monitor	= 5 sec.
257	22.72727273	1.272727273	402.25	12760.78276	24-hour Monitor	= 5 sec.
258	11.36363636	1.818181818	455.9545455	31950.15637	24-hour Monitor	= 5 sec.
259	15.90909091	1.636363636	465.8181818	37286.26568	24-hour Monitor	= 5 sec.
260	6.818181818	1.931818182	493.2954545	51258.54317	24-hour Monitor	= 5 sec.
261	13.63636364	1.727272727	441.8863636	26594.90524	24-hour Monitor	= 5 sec.
262	18.18181818	1.681818182	436.8636364	19410.71339	24-hour Monitor	= 5 sec.
263	15.90909091	1.590909091	464.1818182	24845.32506	24-hour Monitor	= 5 sec.
264	22.72727273	1.363636364	422.6363636	16535.75641	24-hour Monitor	= 5 sec.
265	11.36363636	1.704545455	476.5227273	49535.22229	24-hour Monitor	= 5 sec.
266	13.63636364	1.75	440.1818182	26106.5685	24-hour Monitor	= 5 sec.
267	13.63636364	1.477272727	459.5454545	26260.55882	24-hour Monitor	= 5 sec.
268	20.45454545	1.659090909	433.8409091	24691.16872	24-hour Monitor	= 5 sec.
269	9.090909091	1.75	487.1136364	30186.7393	24-hour Monitor	= 5 sec.
270	11.36363636	1.772727273	440.5909091	33570.67296	24-hour Monitor	= 5 sec.
271	13.63636364	1.454545455	477.2954545	24314.6968	24-hour Monitor	= 5 sec.
272	20.45454545	1.5	407.3863636	18047.35459	24-hour Monitor	= 5 sec.
273	15.90909091	1.613636364	436.4318182	25590.57782	24-hour Monitor	= 5 sec.
274	11.36363636	1.75	455	37725.63133	24-hour Monitor	= 5 sec.
275	13.63636364	1.454545455	464.5909091	36906.31914	24-hour Monitor	= 5 sec.
276	9.090909091	1.909090909	474.6818182	43520.95703	24-hour Monitor	= 5 sec.
277	13.63636364	1.704545455	469.75	38419.62103	24-hour Monitor	= 5 sec.
278	15.90909091	1.772727273	430.2272727	28188.44968	24-hour Monitor	= 5 sec.
279	13.63636364	1.568181818	459.2954545	35751.28128	24-hour Monitor	= 5 sec.
280	20.45454545	1.545454545	389.4090909	38780.99985	24-hour Monitor	= 5 sec.
281	20.45454545	1.363636364	421.8181818	23624.86668	24-hour Monitor	= 5 sec.
282	18.18181818	1.5	415.4772727	14300.04309	24-hour Monitor	= 5 sec.
283	18.18181818	1.386363636	457.0227273	26668.1313	24-hour Monitor	= 5 sec.
284	13.63636364	1.795454545	428.4772727	19896.33558	24-hour Monitor	= 5 sec.
285	13.63636364	1.636363636	472.6136364	33544.30733	24-hour Monitor	= 5 sec.
286	9.090909091	1.795454545	490.75	47051.1458	24-hour Monitor	= 5 sec.
287	11.36363636	1.545454545	473.8181818	33454.89825	24-hour Monitor	= 5 sec.
288	20.45454545	1.681818182	416.8409091	22857.80121	24-hour Monitor	= 5 sec.
289	15.90909091	1.659090909	466.6818182	29595.52782	24-hour Monitor	= 5 sec.
290	13.63636364	1.75	431.75	30440.02782	24-hour Monitor	= 5 sec.
291	13.63636364	1.772727273	442.5909091	29403.28814	24-hour Monitor	= 5 sec.
292	15.90909091	1.431818182	474.3409091	24051.3793	24-hour Monitor	= 5 sec.
293	25	1.431818182	397.7954545	13343.65212	24-hour Monitor	= 5 sec.
294	11.36363636	1.659090909	457.3863636	27416.33315	24-hour Monitor	= 5 sec.
295	11.36363636	1.727272727	471.3181818	36127.83887	24-hour Monitor	= 5 sec.
296	13.63636364	1.795454545	466.8409091	26387.5874	24-hour Monitor	= 5 sec.
297	13.63636364	1.840909091	444.5	31300.50848	24-hour Monitor	= 5 sec.
298	11.36363636	1.704545455	476.3181818	35640.68889	24-hour Monitor	= 5 sec.
299	13.63636364	1.863636364	459.1136364	24470.94754	24-hour Monitor	= 5 sec.
300	11.36363636	1.772727273	449.2727273	25584.73577	24-hour Monitor	= 5 sec.
301	15.90909091	1.590909091	470.4545455	21697.73134	24-hour Monitor	= 5 sec.
302	13.63636364	1.545454545	461.75	29563.24455	24-hour Monitor	= 5 sec.
303	11.36363636	1.727272727	465.6363636	27755.99207	24-hour Monitor	= 5 sec.
304	6.818181818	1.840909091	493.5454545	86790.86649	24-hour Monitor	= 5 sec.
305	11.36363636	1.75	472.1590909	39013.01657	24-hour Monitor	= 5 sec.
306	18.18181818	1.545454545	426.2954545	21915.8686	24-hour Monitor	= 5 sec.
307	15.90909091	1.454545455	451.4772727	24300.47497	24-hour Monitor	= 5 sec.
308	13.63636364	1.795454545	452.0454545	32481.83303	24-hour Monitor	= 5 sec.
309	11.36363636	1.727272727	474.1363636	35081.06469	24-hour Monitor	= 5 sec.
310	11.36363636	1.681818182	459.1136364	35328.65511	24-hour Monitor	= 5 sec.
311	22.72727273	1.454545455	404.7272727	14177.2842	24-hour Monitor	= 5 sec.
312	18.18181818	1.431818182	461.9545455	32028.14902	24-hour Monitor	= 5 sec.
313	13.63636364	1.477272727	462.5227273	44575.969	24-hour Monitor	= 5 sec.
314	13.63636364	1.772727273	459.8409091	29833.80999	24-hour Monitor	= 5 sec.
315	11.36363636	1.772727273	471.8863636	32045.78837	24-hour Monitor	= 5 sec.
316	15.90909091	1.704545455	454.9318182	28192.66745	24-hour Monitor	= 5 sec.
317	11.36363636	1.863636364	441	32110.14781	24-hour Monitor	= 5 sec.
318	13.63636364	1.659090909	480.7045455	24980.64555	24-hour Monitor	= 5 sec.
319	15.90909091	1.659090909	432.8863636	22720.45782	24-hour Monitor	= 5 sec.
320	13.63636364	1.568181818	491.1590909	31911.77964	24-hour Monitor	= 5 sec.
321	20.45454545	1.409090909	412.9090909	19179.99009	24-hour Monitor	= 5 sec.
322	15.90909091	1.568181818	449.2045455	21080.17491	24-hour Monitor	= 5 sec.
323	15.90909091	1.727272727	457.8181818	49098.18269	24-hour Monitor	= 5 sec.
324	9.090909091	1.795454545	461.8636364	37546.94069	24-hour Monitor	= 5 sec.
325	18.18181818	1.454545455	420.8181818	21558.91718	24-hour Monitor	= 5 sec.
326	20.45454545	1.659090909	434.8181818	25430.39237	24-hour Monitor	= 5 sec.
327	9.090909091	1.772727273	475.0909091	41290.32796	24-hour Monitor	= 5 sec.
328	11.36363636	1.545454545	477.3409091	35873.52494	24-hour Monitor	= 5 sec.
329	11.36363636	1.681818182	465.5681818	29180.714	24-hour Monitor	= 5 sec.
330	25	1.227272727	409.5	17274.19974	24-hour Monitor	= 5 sec.
331	15.90909091	1.659090909	427.5681818	22248.98735	24-hour Monitor	= 5 sec.
332	18.18181818	1.727272727	410.2727273	29629.6902	24-hour Monitor	= 5 sec.
333	15.90909091	1.75	441.8409091	21107.88135	24-hour Monitor	= 5 sec.
334	22.72727273	1.454545455	431.5227273	21091.33323	24-hour Monitor	= 5 sec.
335	20.45454545	1.340909091	419.5909091	33607.50862	24-hour Monitor	= 5 sec.
336	13.63636364	1.681818182	461.5909091	37501.37156	24-hour Monitor	= 5 sec.
337	6.818181818	1.977272727	461.5909091	67926.2033	24-hour Monitor	= 5 sec.
338	9.090909091	1.909090909	458.9545455	47461.81823	24-hour Monitor	= 5 sec.
339	13.63636364	1.636363636	445.8636364	18783.15554	24-hour Monitor	= 5 sec.
340	20.45454545	1.5	444.5681818	17947.90188	24-hour Monitor	= 5 sec.
341	15.90909091	1.636363636	438.6136364	27540.33372	24-hour Monitor	= 5 sec.
342	15.90909091	1.409090909	456	19756.94913	24-hour Monitor	= 5 sec.
343	6.818181818	1.909090909	478.6590909	66533.79523	24-hour Monitor	= 5 sec.
344	15.90909091	1.522727273	459.1590909	29095.32693	24-hour Monitor	= 5 sec.
345	6.818181818	1.818181818	492.6818182	51839.31108	24-hour Monitor	= 5 sec.
346	6.818181818	1.954545455	485.5227273	71205.89585	24-hour Monitor	= 5 sec.
347	15.90909091	1.613636364	443.6590909	26245.22529	24-hour Monitor	= 5 sec.
348	11.36363636	1.704545455	458.6818182	42611.53342	24-hour Monitor	= 5 sec.
349	9.090909091	1.704545455	470.7727273	46947.41197	24-hour Monitor	= 5 sec.
350	18.18181818	1.659090909	426.8181818	17730.2174	24-hour Monitor	= 5 sec.
351	6.818181818	1.954545455	478.7045455	51904.45035	24-hour Monitor	= 5 sec.
352	13.63636364	1.409090909	451	25933.75275	24-hour Monitor	= 5 sec.
353	11.36363636	1.909090909	472.6590909	42166.85928	24-hour Monitor	= 5 sec.
354	15.90909091	1.431818182	462.75	26495.46105	24-hour Monitor	= 5 sec.
355	11.36363636	1.727272727	467.1136364	49338.88866	24-hour Monitor	= 5 sec.
356	4.545454545	2.022727273	495.2954545	91543.75647	24-hour Monitor	= 5 sec.
357	13.63636364	1.659090909	432.4090909	31802.85033	24-hour Monitor	= 5 sec.
358	20.45454545	1.522727273	431.8863636	25195.65834	24-hour Monitor	= 5 sec.
359	15.90909091	1.613636364	449.5681818	29792.40395	24-hour Monitor	= 5 sec.
360	13.63636364	1.659090909	474.75	38004.79455	24-hour Monitor	= 5 sec.
361	18.18181818	1.363636364	458.0227273	18952.91974	24-hour Monitor	= 5 sec.
362	11.36363636	1.818181818	471.9772727	37171.50507	24-hour Monitor	= 5 sec.
363	20.45454545	1.25	427.7954545	15954.81256	24-hour Monitor	= 5 sec.
364	20.45454545	1.545454545	434.1363636	15977.45641	24-hour Monitor	= 5 sec.
365	18.18181818	1.568181818	446.5227273	19825.38186	24-hour Monitor	= 5 sec.
366	6.818181818	1.954545455	461.2727273	58734.50452	24-hour Monitor	= 5 sec.
367	15.90909091	1.613636364	451.5227273	19178.9229	24-hour Monitor	= 5 sec.
368	15.90909091	1.431818182	422.6136364	21575.51755	24-hour Monitor	= 5 sec.
369	13.63636364	1.681818182	457.7045455	25865.40655	24-hour Monitor	= 5 sec.
370	6.818181818	1.909090909	492.5	64337.60014	24-hour Monitor	= 5 sec.
371	25	1.159090909	408.7272727	18040.44325	24-hour Monitor	= 5 sec.
372	22.72727273	1.522727273	384.9090909	17154.90414	24-hour Monitor	= 5 sec.
373	15.90909091	1.636363636	451.0454545	27844.01425	24-hour Monitor	= 5 sec.
374	18.18181818	1.613636364	429.1818182	22670.1819	24-hour Monitor	= 5 sec.
375	9.090909091	1.818181818	468.1590909	43409.77464	24-hour Monitor	= 5 sec.
376	13.63636364	1.727272727	462.9090909	40413.02088	24-hour Monitor	= 5 sec.
377	11.36363636	1.727272727	441.4090909	31433.24569	24-hour Monitor	= 5 sec.
378	11.36363636	1.772727273	441.1590909	28836.55914	24-hour Monitor	= 5 sec.
379	13.63636364	1.681818182	459.9545455	25464.02956	24-hour Monitor	= 5 sec.
380	18.18181818	1.431818182	424.25	21299.96581	24-hour Monitor	= 5 sec.
381	9.090909091	1.704545455	453.3409091	27481.79512	24-hour Monitor	= 5 sec.
382	18.18181818	1.454545455	436.3181818	25445.6691	24-hour Monitor	= 5 sec.
383	15.90909091	1.454545455	440.2954545	26666.85654	24-hour Monitor	= 5 sec.
384	13.63636364	1.636363636	450.7954545	30719.52163	24-hour Monitor	= 5 sec.
385	11.36363636	1.818181818	441.5681818	38478.85056	24-hour Monitor	= 5 sec.
386	20.45454545	1.5	446.5909091	21792.5215	24-hour Monitor	= 5 sec.
387	11.36363636	1.818181818	476.5909091	42030.34068	24-hour Monitor	= 5 sec.
388	11.36363636	1.704545455	468.8181818	26843.23388	24-hour Monitor	= 5 sec.
389	9.090909091	1.75	486.2727273	36332.87565	24-hour Monitor	= 5 sec.
390	13.63636364	1.5	490.4318182	43636.02725	24-hour Monitor	= 5 sec.
391	11.36363636	1.886363636	448.3863636	34472.07056	24-hour Monitor	= 5 sec.
392	15.90909091	1.636363636	455.9772727	26135.01605	24-hour Monitor	= 5 sec.
393	22.72727273	1.386363636	415.5909091	15670.63337	24-hour Monitor	= 5 sec.
394	25	1.272727273	392.0909091	15906.36824	24-hour Monitor	= 5 sec.
395	13.63636364	1.613636364	472.8409091	25392.17509	24-hour Monitor	= 5 sec.
396	9.090909091	1.863636364	467.4090909	37037.9932	24-hour Monitor	= 5 sec.
397	11.36363636	1.75	459.8636364	30562.11333	24-hour Monitor	= 5 sec.
398	13.63636364	1.5	456.4090909	26373.52727	24-hour Monitor	= 5 sec.
399	18.18181818	1.568181818	405.9545455	18954.63442	24-hour Monitor	= 5 sec.
400	9.090909091	1.863636364	457.2045455	41231.09498	24-hour Monitor	= 5 sec.
401	9.090909091	1.795454545	469.8863636	34055.27798	24-hour Monitor	= 5 sec.
402	22.72727273	1.5	405.1363636	20693.70196	24-hour Monitor	= 5 sec.
403	15.90909091	1.75	452.2954545	30685.89582	24-hour Monitor	= 5 sec.
404	11.36363636	1.681818182	445	45112.30844	24-hour Monitor	= 5 sec.
405	18.18181818	1.5	449.3181818	29007.56149	24-hour Monitor	= 5 sec.
406	20.45454545	1.272727273	408.1818182	19620.67994	24-hour Monitor	= 5 sec.
407	18.18181818	1.545454545	423.8409091	25722.60184	24-hour Monitor	= 5 sec.
408	15.90909091	1.636363636	417.0681818	23216.52529	24-hour Monitor	= 5 sec.
409	9.090909091	1.886363636	446.1818182	35972.83248	24-hour Monitor	= 5 sec.
410	9.090909091	1.75	474.9545455	39198.27527	24-hour Monitor	= 5 sec.
411	9.090909091	1.75	468.2045455	46679.99042	24-hour Monitor	= 5 sec.
412	18.18181818	1.613636364	454.2045455	21403.11189	24-hour Monitor	= 5 sec.
413	13.63636364	1.477272727	460.7045455	30816.53138	24-hour Monitor	= 5 sec.
414	13.63636364	1.727272727	459.7954545	25251.48132	24-hour Monitor	= 5 sec.
415	15.90909091	1.409090909	453.6818182	34808.69953	24-hour Monitor	= 5 sec.
416	15.90909091	1.409090909	452.0454545	20098.77885	24-hour Monitor	= 5 sec.
417	18.18181818	1.727272727	414.0909091	15834.59084	24-hour Monitor	= 5 sec.
418	18.18181818	1.522727273	434.5	24712.44504	24-hour Monitor	= 5 sec.
419	6.818181818	2	462.1590909	73034.16511	24-hour Monitor	= 5 sec.
420	13.63636364	1.5	486.8636364	23177.87876	24-hour Monitor	= 5 sec.
421	2.272727273	2.090909091	496.3181818	212633.1561	24-hour Monitor	= 5 sec.
422	13.63636364	1.659090909	465.7727273	28349.59724	24-hour Monitor	= 5 sec.
423	11.36363636	1.727272727	474.9090909	34319.77668	24-hour Monitor	= 5 sec.
424	15.90909091	1.431818182	466.5	22229.26757	24-hour Monitor	= 5 sec.
425	13.63636364	1.772727273	448.7272727	25951.70191	24-hour Monitor	= 5 sec.
426	11.36363636	1.5	467.1590909	29064.13877	24-hour Monitor	= 5 sec.
427	22.72727273	1.227272727	373.2272727	16253.05721	24-hour Monitor	= 5 sec.
428	11.36363636	1.909090909	483.8409091	52334.99033	24-hour Monitor	= 5 sec.
429	4.545454545	1.863636364	496.3181818	93041.27695	24-hour Monitor	= 5 sec.
430	15.90909091	1.704545455	435.2727273	24644.58393	24-hour Monitor	= 5 sec.
431	11.36363636	1.681818182	493.0227273	43378.65707	24-hour Monitor	= 5 sec.
432	13.63636364	1.681818182	438.3636364	31419.1585	24-hour Monitor	= 5 sec.
433	20.45454545	1.659090909	432.5909091	24270.16279	24-hour Monitor	= 5 sec.
434	11.36363636	1.704545455	453.4772727	31673.39675	24-hour Monitor	= 5 sec.
435	11.36363636	1.681818182	448.6590909	29768.46713	24-hour Monitor	= 5 sec.
436	9.090909091	1.909090909	475.9090909	51639.31223	24-hour Monitor	= 5 sec.
437	13.63636364	1.477272727	455.4318182	29521.91971	24-hour Monitor	= 5 sec.
438	15.90909091	1.727272727	444.4772727	22626.95669	24-hour Monitor	= 5 sec.
439	18.18181818	1.659090909	407.2272727	18283.02054	24-hour Monitor	= 5 sec.
440	11.36363636	1.863636364	435.0454545	33786.74175	24-hour Monitor	= 5 sec.
441	13.63636364	1.659090909	443.9772727	27208.5787	24-hour Monitor	= 5 sec.
442	9.090909091	1.931818182	475.9090909	56896.2632	24-hour Monitor	= 5 sec.
443	15.90909091	1.522727273	415.6363636	21394.61283	24-hour Monitor	= 5 sec.
444	20.45454545	1.454545455	396.5909091	20164.81289	24-hour Monitor	= 5 sec.
445	11.36363636	1.886363636	451.3636364	46414.74857	24-hour Monitor	= 5 sec.
446	13.63636364	1.795454545	470.5	23407.14832	24-hour Monitor	= 5 sec.
447	18.18181818	1.5	461.5681818	25754.33346	24-hour Monitor	= 5 sec.
448	11.36363636	1.772727273	456.9318182	38827.85385	24-hour Monitor	= 5 sec.
449	29.54545455	1.272727273	382.0227273	15357.57399	24-hour Monitor	= 5 sec.
450	11.36363636	1.727272727	490.4545455	29268.932	24-hour Monitor	= 5 sec.
451	18.18181818	1.477272727	414.0227273	29449.36131	24-hour Monitor	= 5 sec.
452	6.818181818	1.931818182	484.7727273	60053.51677	24-hour Monitor	= 5 sec.
453	13.63636364	1.636363636	469.4772727	27822.6076	24-hour Monitor	= 5 sec.
454	9.090909091	1.772727273	459	44443.16655	24-hour Monitor	= 5 sec.
455	18.18181818	1.568181818	428.9318182	18817.75562	24-hour Monitor	= 5 sec.
456	15.90909091	1.522727273	417.75	19216.53734	24-hour Monitor	= 5 sec.
457	20.45454545	1.318181818	444.3863636	20954.01518	24-hour Monitor	= 5 sec.
458	13.63636364	1.727272727	456.3863636	22707.47932	24-hour Monitor	= 5 sec.
459	11.36363636	1.727272727	459.8863636	40090.62133	24-hour Monitor	= 5 sec.
460	9.090909091	1.590909091	493.4090909	35130.22522	24-hour Monitor	= 5 sec.
461	13.63636364	1.681818182	444.25	24351.42556	24-hour Monitor	= 5 sec.
462	9.090909091	1.75	491.6136364	44657.32402	24-hour Monitor	= 5 sec.
463	13.63636364	1.636363636	453.9318182	25192.3288	24-hour Monitor	= 5 sec.
464	11.36363636	1.568181818	492.5	36497.18388	24-hour Monitor	= 5 sec.
465	20.45454545	1.5	433.1590909	24848.04842	24-hour Monitor	= 5 sec.
466	18.18181818	1.681818182	398.7045455	22036.37173	24-hour Monitor	= 5 sec.
467	13.63636364	1.818181818	460.7272727	26642.76988	24-hour Monitor	= 5 sec.
468	15.90909091	1.613636364	449.9545455	25886.10516	24-hour Monitor	= 5 sec.
469	13.63636364	1.840909091	460.5454545	29210.80341	24-hour Monitor	= 5 sec.
470	11.36363636	1.727272727	453.9090909	45343.77844	24-hour Monitor	= 5 sec.
471	18.18181818	1.590909091	460.2954545	24942.75072	24-hour Monitor	= 5 sec.
472	13.63636364	1.704545455	451.6590909	23845.77659	24-hour Monitor	= 5 sec.
473	15.90909091	1.545454545	460.2727273	21821.55964	24-hour Monitor	= 5 sec.
474	11.36363636	1.840909091	443.7272727	40235.59047	24-hour Monitor	= 5 sec.
475	15.90909091	1.636363636	417.8636364	40696.70786	24-hour Monitor	= 5 sec.
476	6.818181818	1.954545455	478.7272727	67917.01901	24-hour Monitor	= 5 sec.
477	13.63636364	1.772727273	426.3636364	26102.5007	24-hour Monitor	= 5 sec.
478	9.090909091	1.909090909	452.5227273	58350.31684	24-hour Monitor	= 5 sec.
479	9.090909091	1.863636364	476.0681818	33337.95064	24-hour Monitor	= 5 sec.
480	15.90909091	1.522727273	440.2954545	22190.91456	24-hour Monitor	= 5 sec.
481	13.63636364	1.772727273	442.4772727	33545.31712	24-hour Monitor	= 5 sec.
482	15.90909091	1.613636364	423.5454545	28850.80306	24-hour Monitor	= 5 sec.
483	15.90909091	1.477272727	465.1818182	26654.74907	24-hour Monitor	= 5 sec.
484	13.63636364	1.613636364	472.0454545	37518.24521	24-hour Monitor	= 5 sec.
485	13.63636364	1.75	472.8636364	29514.9932	24-hour Monitor	= 5 sec.
486	11.36363636	1.636363636	475.1363636	39311.54193	24-hour Monitor	= 5 sec.
487	13.63636364	1.5	454	34625.38224	24-hour Monitor	= 5 sec.
488	15.90909091	1.681818182	455.4090909	20801.2527	24-hour Monitor	= 5 sec.
489	15.90909091	1.454545455	446.9318182	33305.81244	24-hour Monitor	= 5 sec.
490	18.18181818	1.477272727	430.7272727	21449.45697	24-hour Monitor	= 5 sec.
491	18.18181818	1.590909091	430.8863636	19470.47131	24-hour Monitor	= 5 sec.
492	18.18181818	1.590909091	417.1818182	22630.86562	24-hour Monitor	= 5 sec.
493	11.36363636	1.522727273	469.1818182	25218.27039	24-hour Monitor	= 5 sec.
494	11.36363636	1.795454545	459.4772727	33625.49016	24-hour Monitor	= 5 sec.
495	6.818181818	1.954545455	469.2272727	67496.7085	24-hour Monitor	= 5 sec.
496	11.36363636	1.704545455	460.2045455	34473.97603	24-hour Monitor	= 5 sec.
497	4.545454545	1.886363636	493.7954545	95427.91426	24-hour Monitor	= 5 sec.
498	15.90909091	1.613636364	440.1818182	29982.777	24-hour Monitor	= 5 sec.
499	18.18181818	1.568181818	435.2954545	18632.39975	24-hour Monitor	= 5 sec.
500	13.63636364	1.681818182	439.3181818	27560.08688	24-hour Monitor	= 5 sec.
501	9.090909091	1.568181818	477.5454545	39102.5817	24-hour Monitor	= 5 sec.
502	15.90909091	1.613636364	432.7045455	27142.45219	24-hour Monitor	= 5 sec.
503	11.36363636	1.568181818	475.1136364	22375.44838	24-hour Monitor	= 5 sec.
504	11.36363636	1.636363636	482.75	35076.55366	24-hour Monitor	= 5 sec.
505	15.90909091	1.681818182	442.3409091	20621.6251	24-hour Monitor	= 5 sec.
506	13.63636364	1.545454545	450.1818182	31691.37901	24-hour Monitor	= 5 sec.
507	20.45454545	1.340909091	426.3181818	18748.41051	24-hour Monitor	= 5 sec.
508	18.18181818	1.681818182	450.6363636	26792.59212	24-hour Monitor	= 5 sec.
509	18.18181818	1.477272727	426.7045455	16987.49742	24-hour Monitor	= 5 sec.
510	11.36363636	1.772727273	475.6363636	29873.98778	24-hour Monitor	= 5 sec.
511	15.90909091	1.477272727	441.25	21821.58299	24-hour Monitor	= 5 sec.
512	9.090909091	1.772727273	491.7272727	39721.45949	24-hour Monitor	= 5 sec.
513	13.63636364	1.818181818	464.1818182	24789.55664	24-hour Monitor	= 5 sec.
514	15.90909091	1.659090909	424.6363636	26674.03442	24-hour Monitor	= 5 sec.
515	9.090909091	1.863636364	464.2045455	34373.99086	24-hour Monitor	= 5 sec.
516	20.45454545	1.340909091	427.9772727	26587.96102	24-hour Monitor	= 5 sec.
517	13.63636364	1.886363636	462.6590909	30232.06807	24-hour Monitor	= 5 sec.
518	11.36363636	1.636363636	432.9090909	34794.41059	24-hour Monitor	= 5 sec.
519	9.090909091	1.727272727	479.4318182	45343.83725	24-hour Monitor	= 5 sec.
520	15.90909091	1.704545455	400.7045455	20830.63169	24-hour Monitor	= 5 sec.
521	15.90909091	1.545454545	447.5	33376.66807	24-hour Monitor	= 5 sec.
522	13.63636364	1.659090909	452.9545455	29725.7748	24-hour Monitor	= 5 sec.
523	15.90909091	1.727272727	417.3863636	23791.90266	24-hour Monitor	= 5 sec.
524	15.90909091	1.590909091	415.8863636	19497.68941	24-hour Monitor	= 5 sec.
525	11.36363636	1.886363636	442.9545455	46892.24618	24-hour Monitor	= 5 sec.
526	15.90909091	1.636363636	448.2272727	21515.6888	24-hour Monitor	= 5 sec.
527	15.90909091	1.568181818	465.9090909	24573.7353	24-hour Monitor	= 5 sec.
528	13.63636364	1.659090909	455.7954545	36234.07208	24-hour Monitor	= 5 sec.
529	20.45454545	1.409090909	415.7272727	18788.18906	24-hour Monitor	= 5 sec.
530	13.63636364	1.818181818	431.8863636	22493.21198	24-hour Monitor	= 5 sec.
531	11.36363636	1.75	457.9772727	36021.58656	24-hour Monitor	= 5 sec.
532	13.63636364	1.636363636	439.2954545	30189.23177	24-hour Monitor	= 5 sec.
533	15.90909091	1.727272727	464.9090909	24519.33684	24-hour Monitor	= 5 sec.
534	9.090909091	1.704545455	453.0227273	29085.84928	24-hour Monitor	= 5 sec.
535	11.36363636	1.659090909	447.75	32536.31149	24-hour Monitor	= 5 sec.
536	9.090909091	1.954545455	443.2954545	44243.04926	24-hour Monitor	= 5 sec.
537	18.18181818	1.659090909	412.7045455	24680.57929	24-hour Monitor	= 5 sec.
538	9.090909091	1.772727273	476.6363636	43039.65729	24-hour Monitor	= 5 sec.
539	13.63636364	1.772727273	450.2954545	31572.80479	24-hour Monitor	= 5 sec.
540	15.90909091	1.704545455	441.5	23088.80566	24-hour Monitor	= 5 sec.
541	18.18181818	1.545454545	437.9090909	32615.05559	24-hour Monitor	= 5 sec.
542	15.90909091	1.568181818	432.0681818	17808.7089	24-hour Monitor	= 5 sec.
543	9.090909091	1.840909091	458.2272727	37142.17717	24-hour Monitor	= 5 sec.
544	11.36363636	1.909090909	450.4772727	35538.75098	24-hour Monitor	= 5 sec.
545	15.90909091	1.613636364	422.2272727	24054.77799	24-hour Monitor	= 5 sec.
546	13.63636364	1.818181818	452	20059.52801	24-hour Monitor	= 5 sec.
547	18.18181818	1.454545455	443.3181818	26238.76805	24-hour Monitor	= 5 sec.
548	11.36363636	1.909090909	445.1590909	41092.49275	24-hour Monitor	= 5 sec.
549	9.090909091	1.931818182	451.6136364	47587.64755	24-hour Monitor	= 5 sec.
550	13.63636364	1.863636364	447.0909091	36943.80852	24-hour Monitor	= 5 sec.
551	11.36363636	1.636363636	478.3636364	37343.05726	24-hour Monitor	= 5 sec.
552	15.90909091	1.545454545	436.0681818	21703.9402	24-hour Monitor	= 5 sec.
553	13.63636364	1.522727273	456.4545455	28799.45825	24-hour Monitor	= 5 sec.
554	13.63636364	1.659090909	473.8181818	33461.35843	24-hour Monitor	= 5 sec.
555	9.090909091	1.772727273	476.1136364	43952.23153	24-hour Monitor	= 5 sec.
556	18.18181818	1.363636364	431.25	27087.94793	24-hour Monitor	= 5 sec.
557	13.63636364	1.727272727	451.7272727	27323.72645	24-hour Monitor	= 5 sec.
558	11.36363636	1.704545455	468.9090909	33662.58938	24-hour Monitor	= 5 sec.
559	11.36363636	1.886363636	446.25	36113.97426	24-hour Monitor	= 5 sec.
560	13.63636364	1.409090909	432.7954545	28863.48868	24-hour Monitor	= 5 sec.
561	15.90909091	1.545454545	446.8863636	18878.39472	24-hour Monitor	= 5 sec.
562	9.090909091	1.727272727	482.8636364	35495.93732	24-hour Monitor	= 5 sec.
563	18.18181818	1.568181818	431.7954545	24337.1632	24-hour Monitor	= 5 sec.
564	6.818181818	1.818181818	477.9318182	61721.91014	24-hour Monitor	= 5 sec.
565	15.90909091	1.590909091	451.9545455	16376.57371	24-hour Monitor	= 5 sec.
566	11.36363636	1.636363636	475.1818182	38526.90459	24-hour Monitor	= 5 sec.
567	13.63636364	1.659090909	450.9545455	25706.42962	24-hour Monitor	= 5 sec.
568	20.45454545	1.386363636	452.4090909	34488.04799	24-hour Monitor	= 5 sec.
569	15.90909091	1.613636364	444.0681818	18948.7301	24-hour Monitor	= 5 sec.
570	13.63636364	1.681818182	440	33401.03185	24-hour Monitor	= 5 sec.
571	13.63636364	1.795454545	451.4545455	35981.32513	24-hour Monitor	= 5 sec.
572	11.36363636	1.795454545	440.9090909	40416.21383	24-hour Monitor	= 5 sec.
573	13.63636364	1.818181818	470.9090909	29187.07634	24-hour Monitor	= 5 sec.
574	18.18181818	1.681818182	457.2272727	21953.44219	24-hour Monitor	= 5 sec.
575	9.090909091	1.954545455	444.2727273	52575.42504	24-hour Monitor	= 5 sec.
576	9.090909091	1.772727273	486.2272727	33642.37955	24-hour Monitor	= 5 sec.
577	11.36363636	1.818181818	455.2045455	37801.19367	24-hour Monitor	= 5 sec.
578	13.63636364	1.818181818	427.0909091	27756.64529	24-hour Monitor	= 5 sec.
579	13.63636364	1.704545455	453.5227273	31105.39578	24-hour Monitor	= 5 sec.
580	18.18181818	1.522727273	425.5227273	27343.38386	24-hour Monitor	= 5 sec.
581	9.090909091	1.931818182	475.0227273	39851.56408	24-hour Monitor	= 5 sec.
582	4.545454545	1.977272727	471.7272727	64529.75543	24-hour Monitor	= 5 sec.
583	18.18181818	1.522727273	423.9090909	30166.42672	24-hour Monitor	= 5 sec.
584	9.090909091	1.886363636	457.2045455	45737.28605	24-hour Monitor	= 5 sec.
585	15.90909091	1.613636364	430.8636364	22716.85675	24-hour Monitor	= 5 sec.
586	18.18181818	1.613636364	440.8636364	20029.02769	24-hour Monitor	= 5 sec.
587	15.90909091	1.590909091	433.0227273	21561.24422	24-hour Monitor	= 5 sec.
588	13.63636364	1.568181818	460.7727273	27458.33224	24-hour Monitor	= 5 sec.
589	11.36363636	1.704545455	476.25	43223.02822	24-hour Monitor	= 5 sec.
590	11.36363636	1.795454545	449.9772727	25784.73334	24-hour Monitor	= 5 sec.
591	18.18181818	1.636363636	415.2954545	22265.44526	24-hour Monitor	= 5 sec.
592	18.18181818	1.568181818	434.9545455	30458.9248	24-hour Monitor	= 5 sec.
593	18.18181818	1.636363636	418	20334.92055	24-hour Monitor	= 5 sec.
594	11.36363636	1.727272727	455.4090909	45381.86169	24-hour Monitor	= 5 sec.
595	9.090909091	1.863636364	458.1590909	36864.65555	24-hour Monitor	= 5 sec.
596	15.90909091	1.681818182	448.2727273	27425.10242	24-hour Monitor	= 5 sec.
597	22.72727273	1.522727273	428.3409091	20456.58019	24-hour Monitor	= 5 sec.
598	13.63636364	1.431818182	433.8409091	29115.45943	24-hour Monitor	= 5 sec.
599	22.72727273	1.340909091	413.3409091	15928.11118	24-hour Monitor	= 5 sec.
600	18.18181818	1.727272727	420.2272727	18936.72983	24-hour Monitor	= 5 sec.
601	15.90909091	1.704545455	422.7272727	22719.50515	24-hour Monitor	= 5 sec.
602	9.090909091	1.909090909	478.8636364	40899.8122	24-hour Monitor	= 5 sec.
603	13.63636364	1.522727273	456.4545455	23435.37873	24-hour Monitor	= 5 sec.
604	15.90909091	1.681818182	447.1136364	21307.51822	24-hour Monitor	= 5 sec.
605	15.90909091	1.590909091	447.8409091	31724.87198	24-hour Monitor	= 5 sec.
606	15.90909091	1.5	460.7272727	21733.89433	24-hour Monitor	= 5 sec.
607	15.90909091	1.681818182	442.7045455	26934.1055	24-hour Monitor	= 5 sec.
608	15.90909091	1.454545455	462.7727273	22934.67501	24-hour Monitor	= 5 sec.
609	13.63636364	1.5	473.3863636	27617.53205	24-hour Monitor	= 5 sec.
610	15.90909091	1.681818182	448.3863636	19216.98564	24-hour Monitor	= 5 sec.
611	11.36363636	1.727272727	482.6590909	48242.06362	24-hour Monitor	= 5 sec.
612	11.36363636	1.636363636	452.3636364	31124.26312	24-hour Monitor	= 5 sec.
613	9.090909091	1.772727273	473.7272727	35646.56414	24-hour Monitor	= 5 sec.
614	11.36363636	1.75	458.9772727	42574.39205	24-hour Monitor	= 5 sec.
615	18.18181818	1.340909091	408.5681818	17826.58707	24-hour Monitor	= 5 sec.
616	18.18181818	1.431818182	438.5454545	16261.7875	24-hour Monitor	= 5 sec.
617	13.63636364	1.454545455	470	32441.49467	24-hour Monitor	= 5 sec.
618	11.36363636	1.909090909	476.9545455	46704.59291	24-hour Monitor	= 5 sec.
619	11.36363636	1.818181818	458.5	27304.68964	24-hour Monitor	= 5 sec.
620	11.36363636	1.727272727	458.4090909	32944.3038	24-hour Monitor	= 5 sec.
621	9.090909091	1.568181818	475.3181818	43304.12443	24-hour Monitor	= 5 sec.
622	11.36363636	1.886363636	455.1818182	36137.55878	24-hour Monitor	= 5 sec.
623	15.90909091	1.590909091	449.9318182	35752.46877	24-hour Monitor	= 5 sec.
624	13.63636364	1.704545455	449.4545455	31807.89587	24-hour Monitor	= 5 sec.
625	13.63636364	1.704545455	448.2045455	36912.94027	24-hour Monitor	= 5 sec.
626	15.90909091	1.704545455	429.0454545	27423.01259	24-hour Monitor	= 5 sec.
627	15.90909091	1.454545455	456.8636364	26738.06586	24-hour Monitor	= 5 sec.
628	20.45454545	1.5	443.9318182	21002.05921	24-hour Monitor	= 5 sec.
629	13.63636364	1.5	456.4090909	32539.23027	24-hour Monitor	= 5 sec.
630	13.63636364	1.704545455	446.2272727	36213.43285	24-hour Monitor	= 5 sec.
631	11.36363636	1.681818182	436.0454545	25800.07408	24-hour Monitor	= 5 sec.
632	11.36363636	1.795454545	444.2045455	41322.29019	24-hour Monitor	= 5 sec.
633	15.90909091	1.590909091	436.2272727	21748.02828	24-hour Monitor	= 5 sec.
634	6.818181818	1.977272727	494.0909091	47529.40845	24-hour Monitor	= 5 sec.
635	9.090909091	1.704545455	453.2727273	31965.53886	24-hour Monitor	= 5 sec.
636	15.90909091	1.613636364	430.25	19480.25999	24-hour Monitor	= 5 sec.
637	18.18181818	1.522727273	466.4545455	16941.08604	24-hour Monitor	= 5 sec.
638	13.63636364	1.795454545	450	22020.13312	24-hour Monitor	= 5 sec.
639	9.090909091	1.590909091	483.9318182	49495.15252	24-hour Monitor	= 5 sec.
640	4.545454545	1.909090909	494.2045455	59974.48404	24-hour Monitor	= 5 sec.
641	11.36363636	1.886363636	435.5681818	60361.65067	24-hour Monitor	= 5 sec.
642	9.090909091	1.568181818	488.0909091	47658.44605	24-hour Monitor	= 5 sec.
643	15.90909091	1.568181818	456	25689.89114	24-hour Monitor	= 5 sec.
644	11.36363636	1.795454545	449.3636364	30491.5943	24-hour Monitor	= 5 sec.
645	15.90909091	1.636363636	439.0909091	27881.10412	24-hour Monitor	= 5 sec.
646	13.63636364	1.795454545	433.1136364	24883.80361	24-hour Monitor	= 5 sec.
647	13.63636364	1.454545455	451.1818182	24702.49582	24-hour Monitor	= 5 sec.
648	22.72727273	1.272727273	405.7954545	16181.84398	24-hour Monitor	= 5 sec.
649	18.18181818	1.431818182	441.5681818	18031.92785	24-hour Monitor	= 5 sec.
650	9.090909091	1.75	495.5	38201.43844	24-hour Monitor	= 5 sec.
651	18.18181818	1.5	424.9090909	20006.87319	24-hour Monitor	= 5 sec.
652	11.36363636	1.795454545	450.5681818	27016.4622	24-hour Monitor	= 5 sec.
653	11.36363636	1.613636364	458.9318182	29613.49252	24-hour Monitor	= 5 sec.
654	6.818181818	1.909090909	478.7045455	53255.06599	24-hour Monitor	= 5 sec.
655	11.36363636	1.772727273	485.6136364	32933.99627	24-hour Monitor	= 5 sec.
656	18.18181818	1.318181818	423.25	26756.49762	24-hour Monitor	= 5 sec.
657	13.63636364	1.477272727	472.0681818	29649.58407	24-hour Monitor	= 5 sec.
658	18.18181818	1.568181818	434.5454545	30180.35453	24-hour Monitor	= 5 sec.
659	15.90909091	1.568181818	437.8181818	29774.04935	24-hour Monitor	= 5 sec.
660	15.90909091	1.727272727	432.8409091	34190.46941	24-hour Monitor	= 5 sec.
661	15.90909091	1.659090909	434.1363636	20881.41125	24-hour Monitor	= 5 sec.
662	6.818181818	1.909090909	477.1590909	75755.07196	24-hour Monitor	= 5 sec.
663	6.818181818	1.931818182	484.7727273	51911.74792	24-hour Monitor	= 5 sec.
664	9.090909091	1.659090909	477.0909091	49330.96383	24-hour Monitor	= 5 sec.
665	18.18181818	1.590909091	450.0227273	26534.11662	24-hour Monitor	= 5 sec.
666	15.90909091	1.590909091	437.6590909	31254.28196	24-hour Monitor	= 5 sec.
667	20.45454545	1.522727273	440.7272727	22326.68504	24-hour Monitor	= 5 sec.
668	13.63636364	1.636363636	469.0227273	30356.75461	24-hour Monitor	= 5 sec.
669	9.090909091	1.659090909	488.8863636	34317.40197	24-hour Monitor	= 5 sec.
670	11.36363636	1.909090909	455.5	42013.40536	24-hour Monitor	= 5 sec.
671	11.36363636	1.727272727	476.4772727	39267.79373	24-hour Monitor	= 5 sec.
672	15.90909091	1.613636364	440.5681818	34128.55289	24-hour Monitor	= 5 sec.
673	11.36363636	1.727272727	467.1590909	29370.80777	24-hour Monitor	= 5 sec.
674	11.36363636	1.704545455	470.4090909	23165.2155	24-hour Monitor	= 5 sec.
675	11.36363636	1.704545455	468.2272727	33994.05559	24-hour Monitor	= 5 sec.
676	9.090909091	1.886363636	461.7727273	35659.0381	24-hour Monitor	= 5 sec.
677	13.63636364	1.454545455	453.3409091	32087.73436	24-hour Monitor	= 5 sec.
678	13.63636364	1.681818182	471.5909091	35750.79796	24-hour Monitor	= 5 sec.
679	18.18181818	1.636363636	449.25	21553.09463	24-hour Monitor	= 5 sec.
680	4.545454545	1.977272727	471.75	62817.3272	24-hour Monitor	= 5 sec.
681	18.18181818	1.295454545	425.1363636	37321.48427	24-hour Monitor	= 5 sec.
682	11.36363636	1.568181818	473.8409091	50569.83432	24-hour Monitor	= 5 sec.
683	18.18181818	1.545454545	422.9318182	20557.55052	24-hour Monitor	= 5 sec.
684	11.36363636	1.5	476.7954545	36256.92682	24-hour Monitor	= 5 sec.
685	11.36363636	1.75	461.3181818	36973.92023	24-hour Monitor	= 5 sec.
686	15.90909091	1.590909091	442.6818182	22690.09039	24-hour Monitor	= 5 sec.
687	18.18181818	1.545454545	452.6363636	25219.97387	24-hour Monitor	= 5 sec.
688	13.63636364	1.568181818	460.7727273	30097.95506	24-hour Monitor	= 5 sec.
689	15.90909091	1.636363636	462.7954545	23605.76299	24-hour Monitor	= 5 sec.
690	9.090909091	1.931818182	462.2954545	40772.4546	24-hour Monitor	= 5 sec.
691	9.090909091	1.795454545	458.8409091	38831.52988	24-hour Monitor	= 5 sec.
692	11.36363636	1.568181818	468.1363636	41206.15156	24-hour Monitor	= 5 sec.
693	11.36363636	1.727272727	475.1590909	43962.81128	24-hour Monitor	= 5 sec.
694	11.36363636	1.681818182	457.7045455	34716.67145	24-hour Monitor	= 5 sec.
695	11.36363636	1.659090909	468.6136364	45262.8191	24-hour Monitor	= 5 sec.
696	9.090909091	1.909090909	477.6818182	38088.33069	24-hour Monitor	= 5 sec.
697	13.63636364	1.659090909	437.8863636	27118.92608	24-hour Monitor	= 5 sec.
698	11.36363636	1.704545455	458.9772727	42169.95196	24-hour Monitor	= 5 sec.
699	13.63636364	1.75	454.6136364	35123.80424	24-hour Monitor	= 5 sec.
700	18.18181818	1.477272727	453.5454545	19057.82946	24-hour Monitor	= 5 sec.
701	15.90909091	1.568181818	457.3181818	31767.3047	24-hour Monitor	= 5 sec.
702	9.090909091	1.704545455	470.7727273	43862.52633	24-hour Monitor	= 5 sec.
703	18.18181818	1.386363636	433.25	24607.23185	24-hour Monitor	= 5 sec.
704	13.63636364	1.795454545	453.75	39988.67415	24-hour Monitor	= 5 sec.
705	13.63636364	1.795454545	446.7727273	32965.74789	24-hour Monitor	= 5 sec.
706	11.36363636	1.681818182	461.1136364	33616.95979	24-hour Monitor	= 5 sec.
707	9.090909091	1.727272727	461.25	52862.4753	24-hour Monitor	= 5 sec.
708	9.090909091	1.681818182	451.8636364	45701.36092	24-hour Monitor	= 5 sec.
709	9.090909091	1.931818182	457.6363636	50975.84669	24-hour Monitor	= 5 sec.
710	13.63636364	1.568181818	465.5227273	21727.26543	24-hour Monitor	= 5 sec.
711	13.63636364	1.636363636	455.6136364	33341.63738	24-hour Monitor	= 5 sec.
712	13.63636364	1.863636364	417.8863636	37190.28935	24-hour Monitor	= 5 sec.
713	20.45454545	1.340909091	423.8409091	20851.39273	24-hour Monitor	= 5 sec.
714	15.90909091	1.454545455	435.9772727	16446.11004	24-hour Monitor	= 5 sec.
715	2.272727273	2.090909091	496.3409091	106059.1968	24-hour Monitor	= 5 sec.
716	9.090909091	1.886363636	460.3636364	56552.12925	24-hour Monitor	= 5 sec.
717	9.090909091	1.886363636	476.75	41926.88001	24-hour Monitor	= 5 sec.
718	15.90909091	1.5	442.0681818	28175.56344	24-hour Monitor	= 5 sec.
719	18.18181818	1.636363636	453.1363636	25359.13536	24-hour Monitor	= 5 sec.
720	22.72727273	1.636363636	400.2045455	15131.63731	24-hour Monitor	= 5 sec.
721	11.36363636	1.659090909	473.1136364	33992.79588	24-hour Monitor	= 5 sec.
722	18.18181818	1.522727273	450.9090909	25586.45007	24-hour Monitor	= 5 sec.
723	18.18181818	1.386363636	436.4090909	18646.72111	24-hour Monitor	= 5 sec.
724	11.36363636	1.704545455	477.4772727	32382.40195	24-hour Monitor	= 5 sec.
725	13.63636364	1.727272727	458.3409091	34565.15604	24-hour Monitor	= 5 sec.
726	15.90909091	1.613636364	442.6363636	24918.50213	24-hour Monitor	= 5 sec.
727	9.090909091	1.863636364	474.8636364	58255.71454	24-hour Monitor	= 5 sec.
728	15.90909091	1.454545455	454.1590909	29267.67178	24-hour Monitor	= 5 sec.
729	11.36363636	1.636363636	493.1363636	41301.13422	24-hour Monitor	= 5 sec.
730	11.36363636	1.863636364	461.7272727	34664.41052	24-hour Monitor	= 5 sec.
731	11.36363636	1.681818182	472.5454545	32123.69017	24-hour Monitor	= 5 sec.
732	15.90909091	1.727272727	416.5909091	23055.68926	24-hour Monitor	= 5 sec.
733	4.545454545	1.863636364	493.75	93147.06883	24-hour Monitor	= 5 sec.
734	11.36363636	1.636363636	477.6136364	51827.28833	24-hour Monitor	= 5 sec.
735	15.90909091	1.659090909	423.5454545	26754.23951	24-hour Monitor	= 5 sec.
736	9.090909091	1.818181818	458.5227273	46530.82946	24-hour Monitor	= 5 sec.
737	18.18181818	1.590909091	452.1590909	20359.76276	24-hour Monitor	= 5 sec.
738	13.63636364	1.886363636	442.7272727	35875.22806	24-hour Monitor	= 5 sec.
739	18.18181818	1.409090909	443.6590909	26133.83909	24-hour Monitor	= 5 sec.
740	11.36363636	1.886363636	460.3636364	39944.96532	24-hour Monitor	= 5 sec.
741	15.90909091	1.590909091	458	24196.77588	24-hour Monitor	= 5 sec.
742	20.45454545	1.340909091	455.25	16160.59639	24-hour Monitor	= 5 sec.
743	9.090909091	1.795454545	460.7272727	41263.72984	24-hour Monitor	= 5 sec.
744	9.090909091	1.863636364	443.6590909	40708.78371	24-hour Monitor	= 5 sec.
745	9.090909091	1.727272727	487.0681818	29230.91592	24-hour Monitor	= 5 sec.
746	20.45454545	1.636363636	449.75	24538.01117	24-hour Monitor	= 5 sec.
747	11.36363636	1.886363636	462.1590909	33142.23815	24-hour Monitor	= 5 sec.
748	20.45454545	1.568181818	433.3409091	24658.28864	24-hour Monitor	= 5 sec.
749	13.63636364	1.659090909	475.4090909	24516.20439	24-hour Monitor	= 5 sec.
750	13.63636364	1.704545455	441.5909091	30129.73189	24-hour Monitor	= 5 sec.
751	13.63636364	1.454545455	471.2045455	24679.62514	24-hour Monitor	= 5 sec.
752	15.90909091	1.431818182	451.3863636	28016.04943	24-hour Monitor	= 5 sec.
753	9.090909091	1.727272727	478.3636364	35996.99544	24-hour Monitor	= 5 sec.
754	13.63636364	1.659090909	455.7045455	34019.94696	24-hour Monitor	= 5 sec.
755	11.36363636	1.681818182	474.2954545	37536.77434	24-hour Monitor	= 5 sec.
756	11.36363636	1.704545455	468.7727273	40466.27076	24-hour Monitor	= 5 sec.
757	9.090909091	1.75	487.8409091	34307.3998	24-hour Monitor	= 5 sec.
758	13.63636364	1.818181818	434.0454545	31936.99271	24-hour Monitor	= 5 sec.
759	13.63636364	1.75	456.9772727	32465.70642	24-hour Monitor	= 5 sec.
760	6.818181818	2	486.3181818	67690.78875	24-hour Monitor	= 5 sec.
761	9.090909091	1.909090909	459.7727273	37736.13231	24-hour Monitor	= 5 sec.
762	9.090909091	1.727272727	475.4090909	44913.19735	24-hour Monitor	= 5 sec.
763	9.090909091	1.795454545	475.9772727	47079.94343	24-hour Monitor	= 5 sec.
764	20.45454545	1.659090909	397.8863636	34800.88155	24-hour Monitor	= 5 sec.
765	13.63636364	1.5	489.6818182	31789.52647	24-hour Monitor	= 5 sec.
766	9.090909091	1.772727273	456.4318182	29272.53865	24-hour Monitor	= 5 sec.
767	13.63636364	1.681818182	458.4090909	28948.22114	24-hour Monitor	= 5 sec.
768	15.90909091	1.636363636	445.9772727	28331.25709	24-hour Monitor	= 5 sec.
769	15.90909091	1.454545455	455.0909091	25574.49382	24-hour Monitor	= 5 sec.
770	13.63636364	1.568181818	443.3409091	26385.32832	24-hour Monitor	= 5 sec.
771	11.36363636	1.772727273	451.2045455	63140.72233	24-hour Monitor	= 5 sec.
772	9.090909091	1.863636364	473.0681818	50253.04112	24-hour Monitor	= 5 sec.
773	18.18181818	1.636363636	441.9545455	22921.34331	24-hour Monitor	= 5 sec.
774	15.90909091	1.704545455	460.0227273	21563.97008	24-hour Monitor	= 5 sec.
775	11.36363636	1.636363636	473.0909091	28156.63503	24-hour Monitor	= 5 sec.
776	13.63636364	1.704545455	432.4090909	23910.4016	24-hour Monitor	= 5 sec.
777	9.090909091	1.772727273	477.5909091	35205.13123	24-hour Monitor	= 5 sec.
778	9.090909091	1.727272727	490.6590909	41014.53106	24-hour Monitor	= 5 sec.
779	15.90909091	1.636363636	447.0227273	27841.54752	24-hour Monitor	= 5 sec.
780	13.63636364	1.636363636	445.2954545	38297.81921	24-hour Monitor	= 5 sec.
781	11.36363636	1.772727273	474.0454545	23983.42291	24-hour Monitor	= 5 sec.
782	20.45454545	1.477272727	423.8863636	17419.00845	24-hour Monitor	= 5 sec.
783	20.45454545	1.613636364	439.6590909	15980.62926	24-hour Monitor	= 5 sec.
784	18.18181818	1.386363636	473.2727273	25069.61657	24-hour Monitor	= 5 sec.
785	13.63636364	1.522727273	474.7045455	39150.14924	24-hour Monitor	= 5 sec.
786	13.63636364	1.659090909	451.4318182	33071.57816	24-hour Monitor	= 5 sec.
787	15.90909091	1.431818182	453.4545455	29226.36996	24-hour Monitor	= 5 sec.
788	15.90909091	1.590909091	440.3863636	19866.16061	24-hour Monitor	= 5 sec.
789	27.27272727	1.295454545	379.3181818	11519.02271	24-hour Monitor	= 5 sec.
790	11.36363636	1.704545455	457.9318182	33732.98182	24-hour Monitor	= 5 sec.
791	13.63636364	1.590909091	487.6363636	30652.30243	24-hour Monitor	= 5 sec.
792	18.18181818	1.386363636	439.2954545	18964.37628	24-hour Monitor	= 5 sec.
793	11.36363636	1.795454545	472.5681818	48962.0424	24-hour Monitor	= 5 sec.
794	13.63636364	1.772727273	443.8863636	29167.90016	24-hour Monitor	= 5 sec.
795	11.36363636	1.772727273	483.1818182	55344.56752	24-hour Monitor	= 5 sec.
796	11.36363636	1.795454545	476.1590909	29122.19428	24-hour Monitor	= 5 sec.
797	13.63636364	1.795454545	436.0454545	22226.17043	24-hour Monitor	= 5 sec.
798	18.18181818	1.340909091	459.5681818	19945.9814	24-hour Monitor	= 5 sec.
799	11.36363636	1.818181818	475.4318182	35115.39506	24-hour Monitor	= 5 sec.
800	13.63636364	1.75	455.5454545	32822.06096	24-hour Monitor	= 5 sec.
801	9.090909091	1.886363636	458.2272727	54390.27969	24-hour Monitor	= 5 sec.
802	6.818181818	1.977272727	479.5	50538.18363	24-hour Monitor	= 5 sec.
803	18.18181818	1.613636364	416.3181818	19985.94634	24-hour Monitor	= 5 sec.
804	11.36363636	1.704545455	464.9772727	39588.77706	24-hour Monitor	= 5 sec.
805	18.18181818	1.477272727	445.3636364	36433.59095	24-hour Monitor	= 5 sec.
806	13.63636364	1.727272727	443.4545455	29433.11441	24-hour Monitor	= 5 sec.
807	18.18181818	1.590909091	423.3863636	21275.51885	24-hour Monitor	= 5 sec.
808	15.90909091	1.590909091	468.7272727	24910.65792	24-hour Monitor	= 5 sec.
809	18.18181818	1.409090909	433.9772727	17975.44671	24-hour Monitor	= 5 sec.
810	22.72727273	1.295454545	414.6818182	29219.08921	24-hour Monitor	= 5 sec.
811	18.18181818	1.431818182	433.0909091	19507.54722	24-hour Monitor	= 5 sec.
812	9.090909091	1.772727273	459.3181818	33295.30371	24-hour Monitor	= 5 sec.
813	9.090909091	1.795454545	468.25	38425.68466	24-hour Monitor	= 5 sec.
814	11.36363636	1.909090909	475.2272727	31751.00813	24-hour Monitor	= 5 sec.
815	18.18181818	1.659090909	418.9772727	24856.95715	24-hour Monitor	= 5 sec.
816	13.63636364	1.545454545	440.9318182	23210.22901	24-hour Monitor	= 5 sec.
817	15.90909091	1.704545455	452.0681818	36947.19331	24-hour Monitor	= 5 sec.
818	9.090909091	1.818181818	476.5681818	35942.73351	24-hour Monitor	= 5 sec.
819	11.36363636	1.545454545	467.8636364	35536.61181	24-hour Monitor	= 5 sec.
820	11.36363636	1.727272727	455.4090909	44817.23055	24-hour Monitor	= 5 sec.
821	11.36363636	1.704545455	486.0909091	34842.44582	24-hour Monitor	= 5 sec.
822	11.36363636	1.863636364	467.1136364	47757.68661	24-hour Monitor	= 5 sec.
823	11.36363636	1.704545455	456.3636364	33832.97944	24-hour Monitor	= 5 sec.
824	15.90909091	1.522727273	425.1818182	24083.57884	24-hour Monitor	= 5 sec.
825	18.18181818	1.477272727	432.7045455	19517.14528	24-hour Monitor	= 5 sec.
826	15.90909091	1.568181818	456.5454545	33478.19651	24-hour Monitor	= 5 sec.
827	18.18181818	1.545454545	440.7954545	16280.66956	24-hour Monitor	= 5 sec.
828	13.63636364	1.613636364	472.3636364	26906.51292	24-hour Monitor	= 5 sec.
829	18.18181818	1.545454545	455.2272727	26104.18862	24-hour Monitor	= 5 sec.
830	4.545454545	2.022727273	477.9772727	91040.0063	24-hour Monitor	= 5 sec.
831	18.18181818	1.454545455	448.8181818	19014.83413	24-hour Monitor	= 5 sec.
832	11.36363636	1.772727273	441.0909091	39684.12711	24-hour Monitor	= 5 sec.
833	22.72727273	1.295454545	432.7045455	17703.78157	24-hour Monitor	= 5 sec.
834	15.90909091	1.454545455	474.6590909	35589.76614	24-hour Monitor	= 5 sec.
835	11.36363636	1.727272727	440.3181818	41478.72557	24-hour Monitor	= 5 sec.
836	15.90909091	1.613636364	444.5909091	22987.93995	24-hour Monitor	= 5 sec.
837	18.18181818	1.681818182	436.0454545	19892.34043	24-hour Monitor	= 5 sec.
838	9.090909091	1.727272727	453.1136364	28721.80431	24-hour Monitor	= 5 sec.
839	15.90909091	1.636363636	428.8181818	25503.60947	24-hour Monitor	= 5 sec.
840	9.090909091	1.795454545	466.0909091	47727.87129	24-hour Monitor	= 5 sec.
841	13.63636364	1.613636364	445.0227273	32896.56099	24-hour Monitor	= 5 sec.
842	9.090909091	1.704545455	493.4318182	33758.39177	24-hour Monitor	= 5 sec.
843	13.63636364	1.772727273	459.9772727	32917.45635	24-hour Monitor	= 5 sec.
844	18.18181818	1.590909091	442.3181818	21119.15154	24-hour Monitor	= 5 sec.
845	13.63636364	1.659090909	464.8863636	32757.74729	24-hour Monitor	= 5 sec.
846	15.90909091	1.431818182	457.5909091	24834.38715	24-hour Monitor	= 5 sec.
847	13.63636364	1.795454545	476.3409091	32941.16868	24-hour Monitor	= 5 sec.
848	18.18181818	1.477272727	436.6136364	26352.03392	24-hour Monitor	= 5 sec.
849	11.36363636	1.818181818	471.1363636	43699.06952	24-hour Monitor	= 5 sec.
850	11.36363636	1.636363636	451.8636364	25567.81254	24-hour Monitor	= 5 sec.
851	20.45454545	1.5	417.4090909	20674.68599	24-hour Monitor	= 5 sec.
852	18.18181818	1.568181818	417.8636364	23955.4409	24-hour Monitor	= 5 sec.
853	6.818181818	1.909090909	493.9318182	82440.28317	24-hour Monitor	= 5 sec.
854	13.63636364	1.681818182	457.4318182	29788.57426	24-hour Monitor	= 5 sec.
855	13.63636364	1.704545455	459.7045455	26235.49728	24-hour Monitor	= 5 sec.
856	4.545454545	2.045454545	495.8181818	86581.90623	24-hour Monitor	= 5 sec.
857	9.090909091	1.886363636	460.0227273	81320.16089	24-hour Monitor	= 5 sec.
858	13.63636364	1.704545455	439.4318182	18580.44827	24-hour Monitor	= 5 sec.
859	9.090909091	1.886363636	476.4545455	44392.97095	24-hour Monitor	= 5 sec.
860	11.36363636	1.522727273	472.2954545	32284.39245	24-hour Monitor	= 5 sec.
861	15.90909091	1.613636364	431.3409091	21499.44265	24-hour Monitor	= 5 sec.
862	11.36363636	1.840909091	465.5681818	31175.97893	24-hour Monitor	= 5 sec.
863	9.090909091	1.75	456.4318182	42310.88606	24-hour Monitor	= 5 sec.
864	13.63636364	1.727272727	444.0681818	24955.66182	24-hour Monitor	= 5 sec.
865	13.63636364	1.772727273	457.3409091	27692.0272	24-hour Monitor	= 5 sec.
866	11.36363636	1.704545455	486.8863636	25855.09053	24-hour Monitor	= 5 sec.
867	15.90909091	1.795454545	453.7727273	28233.46928	24-hour Monitor	= 5 sec.
868	13.63636364	1.704545455	451.25	26243.29916	24-hour Monitor	= 5 sec.
869	15.90909091	1.659090909	418.3636364	32843.36202	24-hour Monitor	= 5 sec.
870	18.18181818	1.522727273	436.7954545	35637.96764	24-hour Monitor	= 5 sec.
871	15.90909091	1.386363636	426.2045455	17633.70806	24-hour Monitor	= 5 sec.
872	15.90909091	1.386363636	433.8863636	23915.05623	24-hour Monitor	= 5 sec.
873	9.090909091	1.840909091	461.0681818	34508.33752	24-hour Monitor	= 5 sec.
874	9.090909091	1.886363636	465.7954545	55991.79932	24-hour Monitor	= 5 sec.
875	18.18181818	1.454545455	451.0454545	20026.45735	24-hour Monitor	= 5 sec.
876	13.63636364	1.636363636	455.3181818	24754.6039	24-hour Monitor	= 5 sec.
877	11.36363636	1.818181818	483.4318182	35969.87015	24-hour Monitor	= 5 sec.
878	6.818181818	1.818181818	491.75	56302.93496	24-hour Monitor	= 5 sec.
879	13.63636364	1.5	455.5681818	24195.48219	24-hour Monitor	= 5 sec.
880	9.090909091	1.75	482.8636364	46139.36664	24-hour Monitor	= 5 sec.
881	6.818181818	1.977272727	459.0681818	46826.85386	24-hour Monitor	= 5 sec.
882	18.18181818	1.431818182	466.25	22804.53472	24-hour Monitor	= 5 sec.
883	18.18181818	1.704545455	424.8181818	30039.18031	24-hour Monitor	= 5 sec.
884	20.45454545	1.454545455	429.0909091	23891.69419	24-hour Monitor	= 5 sec.
885	15.90909091	1.590909091	418.6136364	25560.65937	24-hour Monitor	= 5 sec.
886	15.90909091	1.613636364	432.5909091	22189.05357	24-hour Monitor	= 5 sec.
887	9.090909091	1.772727273	472.7954545	49943.49152	24-hour Monitor	= 5 sec.
888	9.090909091	1.886363636	459.4318182	46569.75174	24-hour Monitor	= 5 sec.
889	18.18181818	1.681818182	420.5681818	24126.85153	24-hour Monitor	= 5 sec.
890	11.36363636	1.704545455	456.6818182	46269.32651	24-hour Monitor	= 5 sec.
891	11.36363636	1.704545455	475.5681818	28427.09147	24-hour Monitor	= 5 sec.
892	9.090909091	1.772727273	483.6818182	41489.96668	24-hour Monitor	= 5 sec.
893	11.36363636	1.681818182	472.6818182	28696.47221	24-hour Monitor	= 5 sec.
894	18.18181818	1.636363636	445.7272727	24440.73051	24-hour Monitor	= 5 sec.
895	15.90909091	1.590909091	464.3409091	33100.08466	24-hour Monitor	= 5 sec.
896	11.36363636	1.772727273	451.2954545	34816.56432	24-hour Monitor	= 5 sec.
897	15.90909091	1.613636364	460.5	27347.03398	24-hour Monitor	= 5 sec.
898	13.63636364	1.636363636	455.0227273	32406.87756	24-hour Monitor	= 5 sec.
899	15.90909091	1.454545455	462.6136364	40310.88455	24-hour Monitor	= 5 sec.
900	15.90909091	1.75	431.4545455	25290.42267	24-hour Monitor	= 5 sec.
901	11.36363636	1.659090909	444.7272727	31364.82373	24-hour Monitor	= 5 sec.
902	15.90909091	1.545454545	432.9545455	26965.11597	24-hour Monitor	= 5 sec.
903	9.090909091	1.727272727	487.8409091	38539.10632	24-hour Monitor	= 5 sec.
904	15.90909091	1.704545455	441.7727273	24543.28151	24-hour Monitor	= 5 sec.
905	15.90909091	1.522727273	470.8636364	21541.2435	24-hour Monitor	= 5 sec.
906	15.90909091	1.613636364	429.8863636	30964.0764	24-hour Monitor	= 5 sec.
907	13.63636364	1.636363636	460.9772727	40409.07826	24-hour Monitor	= 5 sec.
908	18.18181818	1.363636364	437.7045455	16673.33636	24-hour Monitor	= 5 sec.
909	13.63636364	1.840909091	417.8181818	26927.09092	24-hour Monitor	= 5 sec.
910	9.090909091	1.772727273	477.6363636	35078.39419	24-hour Monitor	= 5 sec.
911	15.90909091	1.5	416.0227273	29531.91269	24-hour Monitor	= 5 sec.
912	13.63636364	1.795454545	455.8409091	24850.98501	24-hour Monitor	= 5 sec.
913	13.63636364	1.636363636	433.2727273	27587.87391	24-hour Monitor	= 5 sec.
914	18.18181818	1.363636364	413	21069.72441	24-hour Monitor	= 5 sec.
915	15.90909091	1.409090909	460.3636364	25340.32229	24-hour Monitor	= 5 sec.
916	11.36363636	1.522727273	458.6136364	34734.76432	24-hour Monitor	= 5 sec.
917	9.090909091	1.954545455	484.3636364	56276.12202	24-hour Monitor	= 5 sec.
918	11.36363636	1.568181818	458.0681818	42451.21331	24-hour Monitor	= 5 sec.
919	15.90909091	1.409090909	449.75	28179.46603	24-hour Monitor	= 5 sec.
920	13.63636364	1.681818182	445	36408.50107	24-hour Monitor	= 5 sec.
921	15.90909091	1.477272727	453.2727273	28353.01608	24-hour Monitor	= 5 sec.
922	13.63636364	1.477272727	466.8409091	40570.97194	24-hour Monitor	= 5 sec.
923	6.818181818	1.863636364	477.7727273	49219.12816	24-hour Monitor	= 5 sec.
924	15.90909091	1.568181818	434.2045455	26382.34746	24-hour Monitor	= 5 sec.
925	6.818181818	1.977272727	468.6818182	57772.71928	24-hour Monitor	= 5 sec.
926	9.090909091	1.75	478.3636364	51677.84808	24-hour Monitor	= 5 sec.
927	11.36363636	1.613636364	432.7954545	38466.0599	24-hour Monitor	= 5 sec.
928	18.18181818	1.522727273	416.7727273	24495.17072	24-hour Monitor	= 5 sec.
929	4.545454545	1.863636364	493.75	106987.8167	24-hour Monitor	= 5 sec.
930	20.45454545	1.590909091	405.3181818	21074.53474	24-hour Monitor	= 5 sec.
931	13.63636364	1.75	468.5454545	21991.36679	24-hour Monitor	= 5 sec.
932	11.36363636	1.681818182	468.8636364	43941.92244	24-hour Monitor	= 5 sec.
933	15.90909091	1.477272727	442.75	28397.21376	24-hour Monitor	= 5 sec.
934	2.272727273	2.068181818	496.3181818	141906.1005	24-hour Monitor	= 5 sec.
935	15.90909091	1.545454545	427.0227273	33174.99487	24-hour Monitor	= 5 sec.
936	11.36363636	1.75	481.0681818	31663.47199	24-hour Monitor	= 5 sec.
937	15.90909091	1.590909091	418.0909091	20006.61533	24-hour Monitor	= 5 sec.
938	18.18181818	1.477272727	417.5454545	31073.61206	24-hour Monitor	= 5 sec.
939	11.36363636	1.75	466.2272727	37665.97984	24-hour Monitor	= 5 sec.
940	15.90909091	1.431818182	454.0909091	23720.18498	24-hour Monitor	= 5 sec.
941	15.90909091	1.681818182	442.5681818	25788.42131	24-hour Monitor	= 5 sec.
942	20.45454545	1.272727273	414.9318182	15499.23931	24-hour Monitor	= 5 sec.
943	6.818181818	1.795454545	480.2727273	46541.31689	24-hour Monitor	= 5 sec.
944	13.63636364	1.75	458.7954545	34326.33113	24-hour Monitor	= 5 sec.
945	9.090909091	1.772727273	482.9318182	40749.8322	24-hour Monitor	= 5 sec.
946	6.818181818	1.977272727	476.4545455	69195.05858	24-hour Monitor	= 5 sec.
947	15.90909091	1.522727273	417.3181818	16103.20038	24-hour Monitor	= 5 sec.
948	15.90909091	1.454545455	471.0454545	28079.76885	24-hour Monitor	= 5 sec.
949	18.18181818	1.295454545	447.6818182	17240.94482	24-hour Monitor	= 5 sec.
950	9.090909091	1.727272727	470.75	41341.9159	24-hour Monitor	= 5 sec.
951	11.36363636	1.681818182	467.9318182	34863.77564	24-hour Monitor	= 5 sec.
952	13.63636364	1.545454545	441.1818182	34909.81289	24-hour Monitor	= 5 sec.
953	13.63636364	1.886363636	439.5909091	22210.41037	24-hour Monitor	= 5 sec.
954	11.36363636	1.909090909	466.0681818	31428.02735	24-hour Monitor	= 5 sec.
955	15.90909091	1.545454545	457.5227273	22032.47451	24-hour Monitor	= 5 sec.
956	11.36363636	1.75	454.1136364	43647.91184	24-hour Monitor	= 5 sec.
957	9.090909091	1.75	474.4318182	41855.21988	24-hour Monitor	= 5 sec.
958	13.63636364	1.75	427.3409091	28982.47641	24-hour Monitor	= 5 sec.
959	13.63636364	1.795454545	436.7045455	27921.05206	24-hour Monitor	= 5 sec.
960	11.36363636	1.636363636	452.2727273	26888.09365	24-hour Monitor	= 5 sec.
961	13.63636364	1.454545455	468.7727273	30400.46543	24-hour Monitor	= 5 sec.
962	11.36363636	1.522727273	490.6590909	26903.39303	24-hour Monitor	= 5 sec.
963	13.63636364	1.681818182	439.4545455	27619.75203	24-hour Monitor	= 5 sec.
964	9.090909091	1.727272727	490.4772727	40677.06105	24-hour Monitor	= 5 sec.
965	15.90909091	1.636363636	414.0227273	23108.94827	24-hour Monitor	= 5 sec.
966	15.90909091	1.613636364	440.1818182	19789.77983	24-hour Monitor	= 5 sec.
967	11.36363636	1.727272727	482.6590909	35179.9465	24-hour Monitor	= 5 sec.
968	9.090909091	1.772727273	458.4545455	61696.35538	24-hour Monitor	= 5 sec.
969	13.63636364	1.522727273	466.0227273	19914.43568	24-hour Monitor	= 5 sec.
970	15.90909091	1.545454545	458.4090909	19513.44005	24-hour Monitor	= 5 sec.
971	6.818181818	1.909090909	469.7954545	41845.53307	24-hour Monitor	= 5 sec.
972	18.18181818	1.386363636	448.2045455	24249.55425	24-hour Monitor	= 5 sec.
973	15.90909091	1.568181818	438.9772727	22055.962	24-hour Monitor	= 5 sec.
974	15.90909091	1.545454545	437.5227273	25509.41201	24-hour Monitor	= 5 sec.
975	11.36363636	1.659090909	461.8409091	36900.98776	24-hour Monitor	= 5 sec.
976	11.36363636	1.545454545	487.8863636	43816.30374	24-hour Monitor	= 5 sec.
977	13.63636364	1.5	473.1136364	27393.46338	24-hour Monitor	= 5 sec.
978	13.63636364	1.613636364	441.6363636	32792.42709	24-hour Monitor	= 5 sec.
979	11.36363636	1.522727273	482.9090909	38179.77793	24-hour Monitor	= 5 sec.
980	13.63636364	1.454545455	461.0454545	37023.69773	24-hour Monitor	= 5 sec.
981	13.63636364	1.704545455	459.6363636	39011.49573	24-hour Monitor	= 5 sec.
982	13.63636364	1.522727273	467.9545455	43073.23887	24-hour Monitor	= 5 sec.
983	15.90909091	1.613636364	463.8636364	26560.57231	24-hour Monitor	= 5 sec.
984	18.18181818	1.590909091	441.8181818	36882.3721	24-hour Monitor	= 5 sec.
985	15.90909091	1.681818182	452.2727273	20273.66925	24-hour Monitor	= 5 sec.
986	18.18181818	1.522727273	447.7954545	20586.9885	24-hour Monitor	= 5 sec.
987	15.90909091	1.545454545	481.3863636	25194.66411	24-hour Monitor	= 5 sec.
988	13.63636364	1.727272727	438.5454545	23015.19452	24-hour Monitor	= 5 sec.
989	11.36363636	1.75	458.0227273	33477.19832	24-hour Monitor	= 5 sec.
990	9.090909091	1.772727273	474.8181818	55009.76811	24-hour Monitor	= 5 sec.
991	15.90909091	1.795454545	448.25	27476.9202	24-hour Monitor	= 5 sec.
992	13.63636364	1.704545455	433.1818182	28588.98944	24-hour Monitor	= 5 sec.
993	15.90909091	1.477272727	472.6363636	18577.90378	24-hour Monitor	= 5 sec.
994	13.63636364	1.727272727	459	25368.58482	24-hour Monitor	= 5 sec.
995	15.90909091	1.613636364	443.0454545	29653.73907	24-hour Monitor	= 5 sec.
996	11.36363636	1.75	463.1590909	33044.54601	24-hour Monitor	= 5 sec.
997	13.63636364	1.75	439.6363636	26519.00949	24-hour Monitor	= 5 sec.
998	25	1.227272727	399.7727273	13533.85743	24-hour Monitor	= 5 sec.
999	11.36363636	1.590909091	472.75	33174.16516	24-hour Monitor	= 5 sec.
1000	15.90909091	1.704545455	443.7954545	18858.94849	24-hour Monitor	= 5 sec.
1001	11.36363636	1.659090909	441.5	26004.1316	48-hour Monitor	= 5 sec.
1002	11.36363636	1.568181818	460.4772727	37497.57397	48-hour Monitor	= 5 sec.
1003	15.90909091	1.454545455	458.7954545	22291.51954	48-hour Monitor	= 5 sec.
1004	15.90909091	1.568181818	423.4090909	19888.85271	48-hour Monitor	= 5 sec.
1005	9.090909091	1.772727273	456.4545455	47214.54283	48-hour Monitor	= 5 sec.
1006	15.90909091	1.590909091	441	23053.67819	48-hour Monitor	= 5 sec.
1007	22.72727273	1.295454545	424.0227273	22079.30764	48-hour Monitor	= 5 sec.
1008	9.090909091	1.75	476.9318182	40652.87575	48-hour Monitor	= 5 sec.
1009	9.090909091	1.772727273	467.8636364	33063.27544	48-hour Monitor	= 5 sec.
1010	22.72727273	1.477272727	406.2727273	17625.44802	48-hour Monitor	= 5 sec.
1011	15.90909091	1.386363636	433.1818182	14248.23033	48-hour Monitor	= 5 sec.
1012	15.90909091	1.590909091	457.4318182	22407.44064	48-hour Monitor	= 5 sec.
1013	15.90909091	1.772727273	434.6818182	22569.99842	48-hour Monitor	= 5 sec.
1014	9.090909091	1.795454545	458.75	52533.88271	48-hour Monitor	= 5 sec.
1015	9.090909091	1.772727273	458.6590909	41706.32853	48-hour Monitor	= 5 sec.
1016	18.18181818	1.568181818	414.8181818	20193.38005	48-hour Monitor	= 5 sec.
1017	20.45454545	1.545454545	420.3636364	21172.25147	48-hour Monitor	= 5 sec.
1018	15.90909091	1.454545455	444.2045455	32871.09013	48-hour Monitor	= 5 sec.
1019	18.18181818	1.5	418.1136364	22816.22096	48-hour Monitor	= 5 sec.
1020	18.18181818	1.409090909	441.5909091	18301.55714	48-hour Monitor	= 5 sec.
1021	18.18181818	1.477272727	421	15381.21395	48-hour Monitor	= 5 sec.
1022	9.090909091	1.886363636	455.0909091	37815.68748	48-hour Monitor	= 5 sec.
1023	11.36363636	1.772727273	460	34172.04739	48-hour Monitor	= 5 sec.
1024	15.90909091	1.409090909	455.2727273	24963.75751	48-hour Monitor	= 5 sec.
1025	15.90909091	1.522727273	414.2727273	20729.84883	48-hour Monitor	= 5 sec.
1026	13.63636364	1.409090909	452.2272727	28502.5163	48-hour Monitor	= 5 sec.
1027	13.63636364	1.522727273	473.9318182	38022.54352	48-hour Monitor	= 5 sec.
1028	13.63636364	1.636363636	444.9545455	35147.92926	48-hour Monitor	= 5 sec.
1029	15.90909091	1.636363636	445.6590909	29192.53659	48-hour Monitor	= 5 sec.
1030	18.18181818	1.522727273	413.8181818	18772.94381	48-hour Monitor	= 5 sec.
1031	18.18181818	1.318181818	421.8409091	20541.82045	48-hour Monitor	= 5 sec.
1032	18.18181818	1.5	409.2045455	23940.63046	48-hour Monitor	= 5 sec.
1033	18.18181818	1.409090909	446.8409091	22531.00273	48-hour Monitor	= 5 sec.
1034	15.90909091	1.613636364	439.0227273	30247.74831	48-hour Monitor	= 5 sec.
1035	13.63636364	1.636363636	464.7954545	19720.65235	48-hour Monitor	= 5 sec.
1036	11.36363636	1.613636364	447.2045455	50924.93773	48-hour Monitor	= 5 sec.
1037	20.45454545	1.340909091	424.2272727	13912.96634	48-hour Monitor	= 5 sec.
1038	13.63636364	1.636363636	442.6136364	28096.05024	48-hour Monitor	= 5 sec.
1039	18.18181818	1.386363636	447.2045455	18439.18097	48-hour Monitor	= 5 sec.
1040	18.18181818	1.636363636	436.8636364	24112.2323	48-hour Monitor	= 5 sec.
1041	18.18181818	1.636363636	397.0681818	20671.26619	48-hour Monitor	= 5 sec.
1042	13.63636364	1.772727273	442.3636364	21255.55815	48-hour Monitor	= 5 sec.
1043	13.63636364	1.727272727	441.5681818	22982.91947	48-hour Monitor	= 5 sec.
1044	20.45454545	1.568181818	410.5227273	18056.53935	48-hour Monitor	= 5 sec.
1045	20.45454545	1.295454545	420.5909091	17658.83161	48-hour Monitor	= 5 sec.
1046	18.18181818	1.590909091	423.3181818	19418.23492	48-hour Monitor	= 5 sec.
1047	13.63636364	1.659090909	450.6818182	34888.64887	48-hour Monitor	= 5 sec.
1048	13.63636364	1.681818182	463.0681818	34223.31621	48-hour Monitor	= 5 sec.
1049	11.36363636	1.522727273	469.2045455	34792.38128	48-hour Monitor	= 5 sec.
1050	20.45454545	1.363636364	449.8863636	21030.62357	48-hour Monitor	= 5 sec.
1051	11.36363636	1.727272727	472.4318182	27517.94986	48-hour Monitor	= 5 sec.
1052	13.63636364	1.409090909	443.2045455	19364.30429	48-hour Monitor	= 5 sec.
1053	11.36363636	1.795454545	449.5	36969.52557	48-hour Monitor	= 5 sec.
1054	27.27272727	1.113636364	383.5681818	11277.23763	48-hour Monitor	= 5 sec.
1055	25	1.295454545	397.2045455	20864.95334	48-hour Monitor	= 5 sec.
1056	11.36363636	1.795454545	442.6818182	35217.86617	48-hour Monitor	= 5 sec.
1057	15.90909091	1.795454545	437.5	19238.83814	48-hour Monitor	= 5 sec.
1058	15.90909091	1.659090909	425.5227273	26256.41123	48-hour Monitor	= 5 sec.
1059	20.45454545	1.272727273	430.3636364	13824.82018	48-hour Monitor	= 5 sec.
1060	13.63636364	1.681818182	452.2727273	38758.22243	48-hour Monitor	= 5 sec.
1061	9.090909091	1.818181818	462.0454545	47537.92946	48-hour Monitor	= 5 sec.
1062	11.36363636	1.659090909	486.0454545	34152.45088	48-hour Monitor	= 5 sec.
1063	9.090909091	1.75	475.3636364	40174.74146	48-hour Monitor	= 5 sec.
1064	9.090909091	1.727272727	472.3181818	42956.79735	48-hour Monitor	= 5 sec.
1065	18.18181818	1.5	434.75	21786.14675	48-hour Monitor	= 5 sec.
1066	18.18181818	1.522727273	439.8181818	23105.73824	48-hour Monitor	= 5 sec.
1067	13.63636364	1.522727273	458.75	33590.05475	48-hour Monitor	= 5 sec.
1068	15.90909091	1.636363636	431.0909091	30322.1385	48-hour Monitor	= 5 sec.
1069	20.45454545	1.477272727	406.9090909	13633.87736	48-hour Monitor	= 5 sec.
1070	11.36363636	1.727272727	452.0454545	48440.15825	48-hour Monitor	= 5 sec.
1071	15.90909091	1.613636364	434.9090909	20471.53161	48-hour Monitor	= 5 sec.
1072	18.18181818	1.5	399.3409091	20967.6971	48-hour Monitor	= 5 sec.
1073	9.090909091	1.75	460.5681818	46244.07647	48-hour Monitor	= 5 sec.
1074	13.63636364	1.5	442.8863636	24794.74682	48-hour Monitor	= 5 sec.
1075	18.18181818	1.568181818	444.9772727	17906.27525	48-hour Monitor	= 5 sec.
1076	15.90909091	1.431818182	470.75	34750.07326	48-hour Monitor	= 5 sec.
1077	9.090909091	1.772727273	478.4318182	40680.32569	48-hour Monitor	= 5 sec.
1078	11.36363636	1.681818182	460.0909091	41382.3203	48-hour Monitor	= 5 sec.
1079	15.90909091	1.613636364	439.0909091	22294.5194	48-hour Monitor	= 5 sec.
1080	9.090909091	1.772727273	459.3181818	35599.22041	48-hour Monitor	= 5 sec.
1081	11.36363636	1.704545455	453.1590909	39608.37614	48-hour Monitor	= 5 sec.
1082	13.63636364	1.727272727	459.7045455	24917.61192	48-hour Monitor	= 5 sec.
1083	13.63636364	1.613636364	413.9772727	18884.85967	48-hour Monitor	= 5 sec.
1084	9.090909091	1.590909091	477.6136364	56499.67256	48-hour Monitor	= 5 sec.
1085	15.90909091	1.568181818	424.2272727	22440.48134	48-hour Monitor	= 5 sec.
1086	18.18181818	1.568181818	414.7272727	19770.68464	48-hour Monitor	= 5 sec.
1087	15.90909091	1.522727273	430.5454545	30051.14229	48-hour Monitor	= 5 sec.
1088	11.36363636	1.772727273	466.8181818	40138.03048	48-hour Monitor	= 5 sec.
1089	13.63636364	1.613636364	461.1818182	37807.53417	48-hour Monitor	= 5 sec.
1090	11.36363636	1.545454545	458.6818182	30306.73982	48-hour Monitor	= 5 sec.
1091	20.45454545	1.454545455	387.0227273	13144.52634	48-hour Monitor	= 5 sec.
1092	15.90909091	1.454545455	449.2045455	26064.11264	48-hour Monitor	= 5 sec.
1093	18.18181818	1.477272727	434.4545455	20937.30638	48-hour Monitor	= 5 sec.
1094	20.45454545	1.25	411.9090909	17448.43702	48-hour Monitor	= 5 sec.
1095	13.63636364	1.681818182	453.9545455	22947.59686	48-hour Monitor	= 5 sec.
1096	9.090909091	1.795454545	461.8863636	35081.55021	48-hour Monitor	= 5 sec.
1097	20.45454545	1.568181818	390.5227273	17592.64514	48-hour Monitor	= 5 sec.
1098	11.36363636	1.545454545	475.6818182	32258.49249	48-hour Monitor	= 5 sec.
1099	13.63636364	1.659090909	467.2272727	38754.39179	48-hour Monitor	= 5 sec.
1100	18.18181818	1.477272727	447.5227273	20774.34511	48-hour Monitor	= 5 sec.
1101	15.90909091	1.613636364	451.7727273	29454.55703	48-hour Monitor	= 5 sec.
1102	11.36363636	1.545454545	457.5	30806.10787	48-hour Monitor	= 5 sec.
1103	13.63636364	1.840909091	443.2045455	29496.63387	48-hour Monitor	= 5 sec.
1104	9.090909091	1.75	476.6136364	37667.75733	48-hour Monitor	= 5 sec.
1105	20.45454545	1.386363636	411.9545455	22644.82273	48-hour Monitor	= 5 sec.
1106	20.45454545	1.454545455	385.6818182	12213.33619	48-hour Monitor	= 5 sec.
1107	18.18181818	1.340909091	448.8409091	27140.02961	48-hour Monitor	= 5 sec.
1108	15.90909091	1.590909091	451.1590909	25341.20223	48-hour Monitor	= 5 sec.
1109	18.18181818	1.340909091	428.6590909	18415.74355	48-hour Monitor	= 5 sec.
1110	11.36363636	1.840909091	457.3636364	28477.20091	48-hour Monitor	= 5 sec.
1111	13.63636364	1.75	450.2954545	30954.4512	48-hour Monitor	= 5 sec.
1112	15.90909091	1.681818182	434.4772727	23625.75812	48-hour Monitor	= 5 sec.
1113	18.18181818	1.590909091	432.4545455	22594.39434	48-hour Monitor	= 5 sec.
1114	13.63636364	1.727272727	452.0227273	29925.74945	48-hour Monitor	= 5 sec.
1115	9.090909091	1.772727273	474.5	32375.34802	48-hour Monitor	= 5 sec.
1116	11.36363636	1.727272727	458.2954545	34544.67895	48-hour Monitor	= 5 sec.
1117	20.45454545	1.545454545	405.4318182	15974.0736	48-hour Monitor	= 5 sec.
1118	9.090909091	1.795454545	458.8636364	37058.58889	48-hour Monitor	= 5 sec.
1119	9.090909091	1.727272727	487.1818182	38877.35535	48-hour Monitor	= 5 sec.
1120	13.63636364	1.75	441.7954545	24555.89019	48-hour Monitor	= 5 sec.
1121	25	1.340909091	363.2954545	16577.58196	48-hour Monitor	= 5 sec.
1122	13.63636364	1.681818182	431.0681818	34899.29019	48-hour Monitor	= 5 sec.
1123	13.63636364	1.75	442.9090909	27835.16126	48-hour Monitor	= 5 sec.
1124	15.90909091	1.522727273	419.3181818	21301.5459	48-hour Monitor	= 5 sec.
1125	11.36363636	1.727272727	450.4545455	28309.35415	48-hour Monitor	= 5 sec.
1126	13.63636364	1.636363636	434.5681818	21618.52908	48-hour Monitor	= 5 sec.
1127	13.63636364	1.5	441.4545455	30986.45752	48-hour Monitor	= 5 sec.
1128	18.18181818	1.295454545	424.8863636	14446.24808	48-hour Monitor	= 5 sec.
1129	20.45454545	1.363636364	429.3636364	21930.95958	48-hour Monitor	= 5 sec.
1130	15.90909091	1.386363636	428.5909091	18539.27319	48-hour Monitor	= 5 sec.
1131	11.36363636	1.590909091	459.4545455	45390.83993	48-hour Monitor	= 5 sec.
1132	9.090909091	1.727272727	487.0681818	41957.71763	48-hour Monitor	= 5 sec.
1133	13.63636364	1.704545455	450.8181818	21869.43583	48-hour Monitor	= 5 sec.
1134	11.36363636	1.75	466	34580.9475	48-hour Monitor	= 5 sec.
1135	15.90909091	1.454545455	430.8409091	39787.6771	48-hour Monitor	= 5 sec.
1136	22.72727273	1.25	400.6590909	15786.44164	48-hour Monitor	= 5 sec.
1137	20.45454545	1.363636364	440.1590909	18809.22581	48-hour Monitor	= 5 sec.
1138	15.90909091	1.590909091	416.1818182	23289.51258	48-hour Monitor	= 5 sec.
1139	18.18181818	1.386363636	455.6363636	16672.22141	48-hour Monitor	= 5 sec.
1140	11.36363636	1.681818182	485.0909091	32722.16525	48-hour Monitor	= 5 sec.
1141	18.18181818	1.363636364	441.4318182	15044.69403	48-hour Monitor	= 5 sec.
1142	11.36363636	1.659090909	435.5	30561.96771	48-hour Monitor	= 5 sec.
1143	11.36363636	1.75	456.3863636	34719.58773	48-hour Monitor	= 5 sec.
1144	9.090909091	1.840909091	477.6590909	36746.4592	48-hour Monitor	= 5 sec.
1145	13.63636364	1.613636364	451.3181818	17716.88401	48-hour Monitor	= 5 sec.
1146	15.90909091	1.681818182	433.1590909	30110.30911	48-hour Monitor	= 5 sec.
1147	15.90909091	1.454545455	439.5227273	21203.43864	48-hour Monitor	= 5 sec.
1148	9.090909091	1.75	473.7272727	43534.53665	48-hour Monitor	= 5 sec.
1149	15.90909091	1.590909091	468.0454545	25217.00177	48-hour Monitor	= 5 sec.
1150	15.90909091	1.772727273	429.7272727	23047.10988	48-hour Monitor	= 5 sec.
1151	11.36363636	1.704545455	471.0681818	25382.31182	48-hour Monitor	= 5 sec.
1152	13.63636364	1.477272727	458.6136364	29253.26232	48-hour Monitor	= 5 sec.
1153	15.90909091	1.636363636	438.4090909	28105.48024	48-hour Monitor	= 5 sec.
1154	11.36363636	1.681818182	456.3863636	32589.83698	48-hour Monitor	= 5 sec.
1155	15.90909091	1.590909091	406.0909091	17654.51342	48-hour Monitor	= 5 sec.
1156	15.90909091	1.636363636	456.5227273	31828.8611	48-hour Monitor	= 5 sec.
1157	15.90909091	1.477272727	449.2272727	31656.31537	48-hour Monitor	= 5 sec.
1158	18.18181818	1.568181818	399.7954545	14859.1392	48-hour Monitor	= 5 sec.
1159	20.45454545	1.340909091	415.3409091	21072.92311	48-hour Monitor	= 5 sec.
1160	11.36363636	1.659090909	470.9090909	35531.27768	48-hour Monitor	= 5 sec.
1161	15.90909091	1.636363636	452.7272727	25128.47	48-hour Monitor	= 5 sec.
1162	22.72727273	1.181818182	395.3409091	10308.18147	48-hour Monitor	= 5 sec.
1163	15.90909091	1.590909091	431.0909091	35837.77496	48-hour Monitor	= 5 sec.
1164	18.18181818	1.590909091	437.1818182	23549.33302	48-hour Monitor	= 5 sec.
1165	11.36363636	1.704545455	458.25	44799.6635	48-hour Monitor	= 5 sec.
1166	13.63636364	1.681818182	439.3863636	20220.53458	48-hour Monitor	= 5 sec.
1167	13.63636364	1.636363636	450.5227273	44392.01519	48-hour Monitor	= 5 sec.
1168	18.18181818	1.636363636	437.5	18443.80019	48-hour Monitor	= 5 sec.
1169	15.90909091	1.681818182	396.4318182	28841.7258	48-hour Monitor	= 5 sec.
1170	20.45454545	1.454545455	409.0227273	13461.40975	48-hour Monitor	= 5 sec.
1171	15.90909091	1.704545455	419.6590909	18518.21462	48-hour Monitor	= 5 sec.
1172	20.45454545	1.545454545	415.1818182	21100.53305	48-hour Monitor	= 5 sec.
1173	15.90909091	1.659090909	432.75	27966.86096	48-hour Monitor	= 5 sec.
1174	20.45454545	1.272727273	431.6363636	18939.14381	48-hour Monitor	= 5 sec.
1175	15.90909091	1.363636364	450.2954545	25087.30896	48-hour Monitor	= 5 sec.
1176	25	1.25	398.8409091	20871.23933	48-hour Monitor	= 5 sec.
1177	11.36363636	1.772727273	457.75	29478.30656	48-hour Monitor	= 5 sec.
1178	18.18181818	1.568181818	407.6363636	15907.77208	48-hour Monitor	= 5 sec.
1179	15.90909091	1.545454545	437.75	28045.82069	48-hour Monitor	= 5 sec.
1180	11.36363636	1.545454545	452.5	25123.17777	48-hour Monitor	= 5 sec.
1181	11.36363636	1.659090909	475.8409091	34822.19512	48-hour Monitor	= 5 sec.
1182	18.18181818	1.681818182	417.3181818	20110.45919	48-hour Monitor	= 5 sec.
1183	11.36363636	1.727272727	448.9772727	34806.72445	48-hour Monitor	= 5 sec.
1184	13.63636364	1.681818182	434.1136364	30957.03498	48-hour Monitor	= 5 sec.
1185	11.36363636	1.704545455	489.75	31079.42479	48-hour Monitor	= 5 sec.
1186	15.90909091	1.409090909	452.5681818	30183.04236	48-hour Monitor	= 5 sec.
1187	18.18181818	1.477272727	412.3409091	20677.40781	48-hour Monitor	= 5 sec.
1188	13.63636364	1.5	473.7272727	33040.78751	48-hour Monitor	= 5 sec.
1189	13.63636364	1.681818182	424.5681818	22993.65952	48-hour Monitor	= 5 sec.
1190	11.36363636	1.477272727	468.9318182	38824.05073	48-hour Monitor	= 5 sec.
1191	18.18181818	1.477272727	406.7954545	14443.7703	48-hour Monitor	= 5 sec.
1192	11.36363636	1.727272727	457.7272727	27568.34511	48-hour Monitor	= 5 sec.
1193	20.45454545	1.318181818	402.5909091	17976.56174	48-hour Monitor	= 5 sec.
1194	13.63636364	1.704545455	435.9772727	19628.43893	48-hour Monitor	= 5 sec.
1195	13.63636364	1.522727273	452.7727273	24995.33784	48-hour Monitor	= 5 sec.
1196	20.45454545	1.477272727	372.9090909	16954.45366	48-hour Monitor	= 5 sec.
1197	22.72727273	1.5	404.5	15850.09607	48-hour Monitor	= 5 sec.
1198	13.63636364	1.704545455	457.9318182	20574.11681	48-hour Monitor	= 5 sec.
1199	15.90909091	1.454545455	440.5227273	27464.75791	48-hour Monitor	= 5 sec.
1200	15.90909091	1.613636364	442.3863636	20084.11579	48-hour Monitor	= 5 sec.
1201	15.90909091	1.704545455	432.6136364	20472.11589	48-hour Monitor	= 5 sec.
1202	13.63636364	1.659090909	484.9772727	36597.27705	48-hour Monitor	= 5 sec.
1203	15.90909091	1.613636364	421.1590909	32602.53289	48-hour Monitor	= 5 sec.
1204	15.90909091	1.454545455	448.9545455	19017.85586	48-hour Monitor	= 5 sec.
1205	18.18181818	1.5	429.8863636	20326.03013	48-hour Monitor	= 5 sec.
1206	13.63636364	1.681818182	455.8181818	29893.32119	48-hour Monitor	= 5 sec.
1207	13.63636364	1.590909091	473.4545455	31455.23714	48-hour Monitor	= 5 sec.
1208	9.090909091	1.75	486.2045455	53218.44324	48-hour Monitor	= 5 sec.
1209	9.090909091	1.568181818	488.1363636	46359.06493	48-hour Monitor	= 5 sec.
1210	13.63636364	1.5	457.6818182	37128.54071	48-hour Monitor	= 5 sec.
1211	11.36363636	1.681818182	468.2272727	54846.83169	48-hour Monitor	= 5 sec.
1212	15.90909091	1.659090909	430.6590909	28659.33408	48-hour Monitor	= 5 sec.
1213	13.63636364	1.659090909	459.7045455	27729.02654	48-hour Monitor	= 5 sec.
1214	13.63636364	1.704545455	438.7954545	26359.45313	48-hour Monitor	= 5 sec.
1215	11.36363636	1.727272727	471.3181818	42614.37496	48-hour Monitor	= 5 sec.
1216	20.45454545	1.568181818	389.0227273	19089.309	48-hour Monitor	= 5 sec.
1217	20.45454545	1.318181818	436.9545455	17932.09492	48-hour Monitor	= 5 sec.
1218	13.63636364	1.5	448.9090909	37547.33475	48-hour Monitor	= 5 sec.
1219	13.63636364	1.659090909	423.2272727	40143.77711	48-hour Monitor	= 5 sec.
1220	18.18181818	1.477272727	416.25	18833.42613	48-hour Monitor	= 5 sec.
1221	13.63636364	1.636363636	453.7045455	25660.95944	48-hour Monitor	= 5 sec.
1222	13.63636364	1.545454545	463	38975.94562	48-hour Monitor	= 5 sec.
1223	25	1.25	399.7045455	22355.0635	48-hour Monitor	= 5 sec.
1224	15.90909091	1.568181818	455.3636364	23593.15454	48-hour Monitor	= 5 sec.
1225	11.36363636	1.75	464.7727273	27902.46604	48-hour Monitor	= 5 sec.
1226	13.63636364	1.477272727	466.8181818	31041.95716	48-hour Monitor	= 5 sec.
1227	11.36363636	1.636363636	452.6818182	23329.28531	48-hour Monitor	= 5 sec.
1228	13.63636364	1.659090909	437.3181818	32169.95903	48-hour Monitor	= 5 sec.
1229	9.090909091	1.909090909	469.7045455	57802.76071	48-hour Monitor	= 5 sec.
1230	13.63636364	1.681818182	425	26749.41651	48-hour Monitor	= 5 sec.
1231	20.45454545	1.568181818	410.5454545	16485.5927	48-hour Monitor	= 5 sec.
1232	13.63636364	1.5	443.4318182	48278.1015	48-hour Monitor	= 5 sec.
1233	13.63636364	1.681818182	475.3409091	31349.24903	48-hour Monitor	= 5 sec.
1234	11.36363636	1.727272727	457.5909091	24713.92759	48-hour Monitor	= 5 sec.
1235	13.63636364	1.659090909	458.7954545	26511.40465	48-hour Monitor	= 5 sec.
1236	15.90909091	1.659090909	438.8636364	29805.6317	48-hour Monitor	= 5 sec.
1237	22.72727273	1.25	390.3636364	13944.65965	48-hour Monitor	= 5 sec.
1238	20.45454545	1.681818182	429.2272727	23043.55766	48-hour Monitor	= 5 sec.
1239	11.36363636	1.522727273	472.2727273	34969.50174	48-hour Monitor	= 5 sec.
1240	15.90909091	1.431818182	455.2045455	19217.41318	48-hour Monitor	= 5 sec.
1241	22.72727273	1.409090909	400.0681818	17342.33106	48-hour Monitor	= 5 sec.
1242	22.72727273	1.522727273	404.6590909	23474.17672	48-hour Monitor	= 5 sec.
1243	9.090909091	1.772727273	461.8636364	39658.17741	48-hour Monitor	= 5 sec.
1244	11.36363636	1.863636364	457.8409091	35500.52422	48-hour Monitor	= 5 sec.
1245	18.18181818	1.409090909	429.9090909	25181.96496	48-hour Monitor	= 5 sec.
1246	15.90909091	1.590909091	441.9545455	27095.25506	48-hour Monitor	= 5 sec.
1247	18.18181818	1.363636364	456.1590909	17207.75673	48-hour Monitor	= 5 sec.
1248	11.36363636	1.795454545	420	37659.40981	48-hour Monitor	= 5 sec.
1249	15.90909091	1.681818182	441.7954545	22864.71529	48-hour Monitor	= 5 sec.
1250	13.63636364	1.522727273	449.3181818	35151.5415	48-hour Monitor	= 5 sec.
1251	20.45454545	1.431818182	414.4090909	15630.36823	48-hour Monitor	= 5 sec.
1252	18.18181818	1.409090909	430.5454545	22563.30963	48-hour Monitor	= 5 sec.
1253	11.36363636	1.75	441.4545455	41474.97457	48-hour Monitor	= 5 sec.
1254	11.36363636	1.681818182	466.75	43972.2612	48-hour Monitor	= 5 sec.
1255	25	1.431818182	411.5909091	9725.230892	48-hour Monitor	= 5 sec.
1256	13.63636364	1.659090909	470.7272727	19605.69268	48-hour Monitor	= 5 sec.
1257	13.63636364	1.568181818	457.2272727	28423.501	48-hour Monitor	= 5 sec.
1258	13.63636364	1.522727273	456.4318182	22087.04837	48-hour Monitor	= 5 sec.
1259	13.63636364	1.454545455	459.4772727	35976.01159	48-hour Monitor	= 5 sec.
1260	15.90909091	1.522727273	446.0909091	26018.47287	48-hour Monitor	= 5 sec.
1261	13.63636364	1.659090909	434.7954545	39755.10488	48-hour Monitor	= 5 sec.
1262	18.18181818	1.386363636	433.8636364	20540.21609	48-hour Monitor	= 5 sec.
1263	20.45454545	1.477272727	381.7272727	16904.49032	48-hour Monitor	= 5 sec.
1264	15.90909091	1.409090909	454.2045455	33758.14069	48-hour Monitor	= 5 sec.
1265	15.90909091	1.636363636	436.9545455	25982.58912	48-hour Monitor	= 5 sec.
1266	15.90909091	1.409090909	453.8863636	23390.18904	48-hour Monitor	= 5 sec.
1267	15.90909091	1.636363636	435.3636364	28182.12482	48-hour Monitor	= 5 sec.
1268	15.90909091	1.795454545	424.0227273	33093.65921	48-hour Monitor	= 5 sec.
1269	18.18181818	1.613636364	413.3181818	22308.06126	48-hour Monitor	= 5 sec.
1270	15.90909091	1.681818182	450.9772727	29257.63328	48-hour Monitor	= 5 sec.
1271	20.45454545	1.272727273	398.8636364	17848.25944	48-hour Monitor	= 5 sec.
1272	20.45454545	1.477272727	415.6363636	15119.68539	48-hour Monitor	= 5 sec.
1273	15.90909091	1.568181818	442.0227273	24487.27068	48-hour Monitor	= 5 sec.
1274	20.45454545	1.431818182	453.75	24195.71805	48-hour Monitor	= 5 sec.
1275	9.090909091	1.727272727	478.3636364	37369.80526	48-hour Monitor	= 5 sec.
1276	18.18181818	1.545454545	444.75	14411.76206	48-hour Monitor	= 5 sec.
1277	13.63636364	1.659090909	458	34330.12023	48-hour Monitor	= 5 sec.
1278	11.36363636	1.704545455	441.9090909	34924.79044	48-hour Monitor	= 5 sec.
1279	27.27272727	1.113636364	384.8636364	11439.21395	48-hour Monitor	= 5 sec.
1280	15.90909091	1.613636364	454.3181818	22451.34989	48-hour Monitor	= 5 sec.
1281	9.090909091	1.795454545	483.7045455	58322.8269	48-hour Monitor	= 5 sec.
1282	22.72727273	1.409090909	386.25	16241.10762	48-hour Monitor	= 5 sec.
1283	25	1.318181818	383.4772727	26295.62177	48-hour Monitor	= 5 sec.
1284	13.63636364	1.590909091	437.75	26639.98761	48-hour Monitor	= 5 sec.
1285	20.45454545	1.318181818	435.75	22971.71058	48-hour Monitor	= 5 sec.
1286	13.63636364	1.522727273	458.4772727	28189.12128	48-hour Monitor	= 5 sec.
1287	11.36363636	1.75	454.0227273	46732.13638	48-hour Monitor	= 5 sec.
1288	13.63636364	1.590909091	435.4318182	20818.18433	48-hour Monitor	= 5 sec.
1289	20.45454545	1.590909091	418.8409091	32277.60758	48-hour Monitor	= 5 sec.
1290	9.090909091	1.772727273	458.7272727	48133.72758	48-hour Monitor	= 5 sec.
1291	18.18181818	1.409090909	449.5681818	26850.86712	48-hour Monitor	= 5 sec.
1292	13.63636364	1.886363636	458.5909091	38213.43464	48-hour Monitor	= 5 sec.
1293	13.63636364	1.636363636	470.6818182	18200.95152	48-hour Monitor	= 5 sec.
1294	9.090909091	1.886363636	474.3636364	40673.6623	48-hour Monitor	= 5 sec.
1295	15.90909091	1.522727273	413.2272727	25267.9758	48-hour Monitor	= 5 sec.
1296	15.90909091	1.409090909	444.9090909	25518.20761	48-hour Monitor	= 5 sec.
1297	22.72727273	1.363636364	401.0227273	24140.17532	48-hour Monitor	= 5 sec.
1298	9.090909091	1.613636364	477.9545455	55468.85303	48-hour Monitor	= 5 sec.
1299	11.36363636	1.5	471.9545455	31381.21037	48-hour Monitor	= 5 sec.
1300	11.36363636	1.681818182	436.1363636	31573.99201	48-hour Monitor	= 5 sec.
1301	11.36363636	1.545454545	453.5681818	31238.61041	48-hour Monitor	= 5 sec.
1302	15.90909091	1.568181818	425.5	20368.04953	48-hour Monitor	= 5 sec.
1303	11.36363636	1.568181818	465.6363636	36581.88844	48-hour Monitor	= 5 sec.
1304	13.63636364	1.681818182	435.3636364	26842.01741	48-hour Monitor	= 5 sec.
1305	15.90909091	1.659090909	433.2727273	18197.58701	48-hour Monitor	= 5 sec.
1306	9.090909091	1.795454545	456.4772727	40619.07585	48-hour Monitor	= 5 sec.
1307	18.18181818	1.5	416.3863636	21016.81093	48-hour Monitor	= 5 sec.
1308	18.18181818	1.75	406.25	27465.13428	48-hour Monitor	= 5 sec.
1309	18.18181818	1.568181818	436.0681818	19606.46057	48-hour Monitor	= 5 sec.
1310	18.18181818	1.522727273	414.5	17745.30571	48-hour Monitor	= 5 sec.
1311	22.72727273	1.409090909	403.6363636	11806.78991	48-hour Monitor	= 5 sec.
1312	20.45454545	1.272727273	411.6590909	20897.79599	48-hour Monitor	= 5 sec.
1313	11.36363636	1.5	450.8636364	35499.73314	48-hour Monitor	= 5 sec.
1314	15.90909091	1.454545455	456.7272727	30615.30057	48-hour Monitor	= 5 sec.
1315	18.18181818	1.522727273	419.6363636	17775.51187	48-hour Monitor	= 5 sec.
1316	18.18181818	1.477272727	434.2272727	22634.70792	48-hour Monitor	= 5 sec.
1317	18.18181818	1.386363636	405.1136364	21198.05904	48-hour Monitor	= 5 sec.
1318	18.18181818	1.340909091	438.2272727	22349.74861	48-hour Monitor	= 5 sec.
1319	18.18181818	1.522727273	422.8181818	24308.13093	48-hour Monitor	= 5 sec.
1320	6.818181818	1.818181818	477.5909091	75006.00656	48-hour Monitor	= 5 sec.
1321	15.90909091	1.590909091	445.4772727	25243.63429	48-hour Monitor	= 5 sec.
1322	13.63636364	1.704545455	433.1590909	25316.94046	48-hour Monitor	= 5 sec.
1323	20.45454545	1.227272727	431.5227273	16010.7033	48-hour Monitor	= 5 sec.
1324	13.63636364	1.636363636	433.5227273	31766.06249	48-hour Monitor	= 5 sec.
1325	18.18181818	1.477272727	396.7045455	18530.66566	48-hour Monitor	= 5 sec.
1326	18.18181818	1.5	424.2045455	26809.95156	48-hour Monitor	= 5 sec.
1327	18.18181818	1.545454545	443.5	21103.42923	48-hour Monitor	= 5 sec.
1328	15.90909091	1.613636364	447.7045455	37359.87002	48-hour Monitor	= 5 sec.
1329	13.63636364	1.636363636	458.8863636	32389.2191	48-hour Monitor	= 5 sec.
1330	6.818181818	1.840909091	477.9545455	117705.5842	48-hour Monitor	= 5 sec.
1331	15.90909091	1.75	457.9772727	22068.66383	48-hour Monitor	= 5 sec.
1332	11.36363636	1.75	440.4090909	31488.76177	48-hour Monitor	= 5 sec.
1333	15.90909091	1.590909091	426.8409091	26892.24985	48-hour Monitor	= 5 sec.
1334	18.18181818	1.5	416.5454545	28394.08403	48-hour Monitor	= 5 sec.
1335	15.90909091	1.431818182	448.4772727	26705.89755	48-hour Monitor	= 5 sec.
1336	13.63636364	1.568181818	445.2045455	31416.74314	48-hour Monitor	= 5 sec.
1337	20.45454545	1.454545455	405.4090909	20800.04569	48-hour Monitor	= 5 sec.
1338	27.27272727	1.340909091	370.9318182	13162.56009	48-hour Monitor	= 5 sec.
1339	20.45454545	1.363636364	445.2272727	25494.47462	48-hour Monitor	= 5 sec.
1340	15.90909091	1.545454545	423.25	23068.19453	48-hour Monitor	= 5 sec.
1341	15.90909091	1.636363636	423.9545455	17593.36469	48-hour Monitor	= 5 sec.
1342	9.090909091	1.727272727	453.0909091	44634.19347	48-hour Monitor	= 5 sec.
1343	15.90909091	1.568181818	447.4318182	21510.59238	48-hour Monitor	= 5 sec.
1344	15.90909091	1.636363636	443.2272727	22939.4445	48-hour Monitor	= 5 sec.
1345	11.36363636	1.727272727	465.7727273	32727.97591	48-hour Monitor	= 5 sec.
1346	9.090909091	1.840909091	456.9545455	35628.91659	48-hour Monitor	= 5 sec.
1347	15.90909091	1.568181818	401.5681818	35390.61741	48-hour Monitor	= 5 sec.
1348	13.63636364	1.636363636	473.4090909	21247.3245	48-hour Monitor	= 5 sec.
1349	13.63636364	1.704545455	464.9772727	30945.01127	48-hour Monitor	= 5 sec.
1350	11.36363636	1.704545455	456.6818182	34511.32193	48-hour Monitor	= 5 sec.
1351	15.90909091	1.636363636	453.2727273	29028.60495	48-hour Monitor	= 5 sec.
1352	18.18181818	1.5	427.2727273	18992.18741	48-hour Monitor	= 5 sec.
1353	18.18181818	1.659090909	436.8636364	28714.12398	48-hour Monitor	= 5 sec.
1354	18.18181818	1.545454545	443.0909091	28226.46162	48-hour Monitor	= 5 sec.
1355	18.18181818	1.386363636	439.4545455	17269.24643	48-hour Monitor	= 5 sec.
1356	13.63636364	1.659090909	463.6363636	37194.18774	48-hour Monitor	= 5 sec.
1357	15.90909091	1.590909091	430.2727273	36769.83492	48-hour Monitor	= 5 sec.
1358	18.18181818	1.431818182	449.3863636	23966.4541	48-hour Monitor	= 5 sec.
1359	13.63636364	1.659090909	453.1590909	25073.32027	48-hour Monitor	= 5 sec.
1360	18.18181818	1.704545455	406.2045455	22716.50516	48-hour Monitor	= 5 sec.
1361	15.90909091	1.522727273	428.0227273	30285.58727	48-hour Monitor	= 5 sec.
1362	13.63636364	1.704545455	424.5909091	31773.68079	48-hour Monitor	= 5 sec.
1363	11.36363636	1.704545455	441.3636364	36841.0498	48-hour Monitor	= 5 sec.
1364	15.90909091	1.409090909	448.7727273	31885.44083	48-hour Monitor	= 5 sec.
1365	15.90909091	1.522727273	423.2272727	15960.05806	48-hour Monitor	= 5 sec.
1366	15.90909091	1.386363636	437.0227273	22797.16296	48-hour Monitor	= 5 sec.
1367	13.63636364	1.613636364	436.2272727	23797.739	48-hour Monitor	= 5 sec.
1368	18.18181818	1.409090909	425.6818182	21477.37526	48-hour Monitor	= 5 sec.
1369	11.36363636	1.568181818	468	27541.46911	48-hour Monitor	= 5 sec.
1370	13.63636364	1.431818182	450.4545455	27535.77641	48-hour Monitor	= 5 sec.
1371	22.72727273	1.477272727	363.9318182	15197.4844	48-hour Monitor	= 5 sec.
1372	20.45454545	1.5	415.4090909	20272.13483	48-hour Monitor	= 5 sec.
1373	11.36363636	1.681818182	474.1136364	36429.3948	48-hour Monitor	= 5 sec.
1374	15.90909091	1.704545455	442.2272727	25256.32925	48-hour Monitor	= 5 sec.
1375	9.090909091	1.772727273	459.7045455	37295.47846	48-hour Monitor	= 5 sec.
1376	20.45454545	1.454545455	413.4318182	20056.82627	48-hour Monitor	= 5 sec.
1377	13.63636364	1.386363636	447.3863636	29395.38475	48-hour Monitor	= 5 sec.
1378	18.18181818	1.5	429.0909091	33674.71281	48-hour Monitor	= 5 sec.
1379	11.36363636	1.75	454.5	37488.55715	48-hour Monitor	= 5 sec.
1380	20.45454545	1.25	408.6136364	17808.91215	48-hour Monitor	= 5 sec.
1381	11.36363636	1.704545455	458.8863636	30392.26016	48-hour Monitor	= 5 sec.
1382	13.63636364	1.454545455	450.5681818	30837.53037	48-hour Monitor	= 5 sec.
1383	22.72727273	1.25	410.3636364	12076.53051	48-hour Monitor	= 5 sec.
1384	18.18181818	1.545454545	413.8181818	13547.84517	48-hour Monitor	= 5 sec.
1385	15.90909091	1.431818182	473.5454545	20775.98719	48-hour Monitor	= 5 sec.
1386	11.36363636	1.704545455	471.8181818	43103.07419	48-hour Monitor	= 5 sec.
1387	20.45454545	1.318181818	415.5454545	21016.26421	48-hour Monitor	= 5 sec.
1388	18.18181818	1.568181818	430.7272727	17760.57625	48-hour Monitor	= 5 sec.
1389	20.45454545	1.5	415.75	26728.88278	48-hour Monitor	= 5 sec.
1390	18.18181818	1.5	416.4772727	21016.97869	48-hour Monitor	= 5 sec.
1391	18.18181818	1.522727273	425.4772727	14514.69798	48-hour Monitor	= 5 sec.
1392	18.18181818	1.522727273	433.5909091	20329.08819	48-hour Monitor	= 5 sec.
1393	15.90909091	1.454545455	456.4090909	29211.44647	48-hour Monitor	= 5 sec.
1394	18.18181818	1.318181818	416.4318182	28078.42432	48-hour Monitor	= 5 sec.
1395	13.63636364	1.454545455	454.0681818	22383.79118	48-hour Monitor	= 5 sec.
1396	6.818181818	1.840909091	475.4772727	51280.44327	48-hour Monitor	= 5 sec.
1397	20.45454545	1.568181818	410.8863636	15487.42797	48-hour Monitor	= 5 sec.
1398	9.090909091	1.772727273	470.3181818	45539.29874	48-hour Monitor	= 5 sec.
1399	15.90909091	1.636363636	454.9772727	29636.09719	48-hour Monitor	= 5 sec.
1400	11.36363636	1.704545455	453.75	33673.52361	48-hour Monitor	= 5 sec.
1401	9.090909091	1.568181818	477.5454545	52106.64671	48-hour Monitor	= 5 sec.
1402	13.63636364	1.659090909	436.6590909	17961.99358	48-hour Monitor	= 5 sec.
1403	15.90909091	1.522727273	428.1818182	24419.86267	48-hour Monitor	= 5 sec.
1404	13.63636364	1.659090909	438.7727273	26653.76747	48-hour Monitor	= 5 sec.
1405	11.36363636	1.75	457.9090909	23560.29661	48-hour Monitor	= 5 sec.
1406	15.90909091	1.772727273	401.1136364	25004.31156	48-hour Monitor	= 5 sec.
1407	15.90909091	1.545454545	449.0227273	20216.92949	48-hour Monitor	= 5 sec.
1408	18.18181818	1.386363636	423.0227273	21730.58803	48-hour Monitor	= 5 sec.
1409	11.36363636	1.727272727	437.5	21404.43806	48-hour Monitor	= 5 sec.
1410	15.90909091	1.477272727	456.4318182	28905.74756	48-hour Monitor	= 5 sec.
1411	18.18181818	1.522727273	434.8181818	15095.47478	48-hour Monitor	= 5 sec.
1412	15.90909091	1.636363636	460.3863636	30530.45269	48-hour Monitor	= 5 sec.
1413	25	1.340909091	375.0681818	15882.46646	48-hour Monitor	= 5 sec.
1414	15.90909091	1.681818182	423.8181818	32677.59068	48-hour Monitor	= 5 sec.
1415	15.90909091	1.613636364	439.7272727	35428.39302	48-hour Monitor	= 5 sec.
1416	20.45454545	1.363636364	435.0227273	19258.15688	48-hour Monitor	= 5 sec.
1417	15.90909091	1.636363636	431.6818182	38660.39402	48-hour Monitor	= 5 sec.
1418	18.18181818	1.340909091	414.7727273	19027.60155	48-hour Monitor	= 5 sec.
1419	13.63636364	1.659090909	475.25	28410.40546	48-hour Monitor	= 5 sec.
1420	20.45454545	1.272727273	431.4318182	16067.82169	48-hour Monitor	= 5 sec.
1421	15.90909091	1.431818182	425.5454545	20374.40181	48-hour Monitor	= 5 sec.
1422	9.090909091	1.772727273	475.9318182	38118.78403	48-hour Monitor	= 5 sec.
1423	15.90909091	1.704545455	427.0454545	17011.3755	48-hour Monitor	= 5 sec.
1424	18.18181818	1.409090909	431.9318182	32130.88795	48-hour Monitor	= 5 sec.
1425	6.818181818	1.818181818	492.6818182	64598.4746	48-hour Monitor	= 5 sec.
1426	9.090909091	1.795454545	472.8409091	32900.02737	48-hour Monitor	= 5 sec.
1427	13.63636364	1.659090909	475.2727273	21869.35454	48-hour Monitor	= 5 sec.
1428	11.36363636	1.454545455	463.5227273	26932.35903	48-hour Monitor	= 5 sec.
1429	20.45454545	1.431818182	427.1363636	17805.5541	48-hour Monitor	= 5 sec.
1430	15.90909091	1.613636364	448.5681818	31631.44988	48-hour Monitor	= 5 sec.
1431	15.90909091	1.477272727	450.5681818	21268.15487	48-hour Monitor	= 5 sec.
1432	15.90909091	1.681818182	430.0681818	21771.38088	48-hour Monitor	= 5 sec.
1433	11.36363636	1.704545455	474.0454545	32039.57053	48-hour Monitor	= 5 sec.
1434	15.90909091	1.409090909	459.6136364	24417.72004	48-hour Monitor	= 5 sec.
1435	9.090909091	1.772727273	468.1818182	39171.56048	48-hour Monitor	= 5 sec.
1436	20.45454545	1.295454545	441.7954545	20191.15297	48-hour Monitor	= 5 sec.
1437	22.72727273	1.295454545	396.8863636	25798.15623	48-hour Monitor	= 5 sec.
1438	6.818181818	1.840909091	476.8409091	81598.13408	48-hour Monitor	= 5 sec.
1439	11.36363636	1.727272727	467.5909091	32718.99582	48-hour Monitor	= 5 sec.
1440	22.72727273	1.318181818	408.4545455	15528.41566	48-hour Monitor	= 5 sec.
1441	20.45454545	1.363636364	419	17329.33977	48-hour Monitor	= 5 sec.
1442	15.90909091	1.613636364	422.4318182	33523.6431	48-hour Monitor	= 5 sec.
1443	20.45454545	1.5	425.2272727	15795.39627	48-hour Monitor	= 5 sec.
1444	15.90909091	1.454545455	461.4318182	17990.29321	48-hour Monitor	= 5 sec.
1445	11.36363636	1.772727273	436.1818182	30252.11499	48-hour Monitor	= 5 sec.
1446	13.63636364	1.636363636	436.3636364	15133.59814	48-hour Monitor	= 5 sec.
1447	13.63636364	1.477272727	470.3636364	26515.90557	48-hour Monitor	= 5 sec.
1448	13.63636364	1.659090909	441.5909091	14609.92792	48-hour Monitor	= 5 sec.
1449	9.090909091	1.75	478.3863636	52918.2403	48-hour Monitor	= 5 sec.
1450	11.36363636	1.681818182	471.7045455	40617.94169	48-hour Monitor	= 5 sec.
1451	18.18181818	1.454545455	410.1590909	18342.2716	48-hour Monitor	= 5 sec.
1452	18.18181818	1.568181818	428.2727273	20014.67918	48-hour Monitor	= 5 sec.
1453	22.72727273	1.477272727	412.8863636	25480.19115	48-hour Monitor	= 5 sec.
1454	13.63636364	1.681818182	443.4545455	32416.85148	48-hour Monitor	= 5 sec.
1455	15.90909091	1.545454545	407.0227273	21303.91471	48-hour Monitor	= 5 sec.
1456	15.90909091	1.636363636	456.7727273	19095.71612	48-hour Monitor	= 5 sec.
1457	11.36363636	1.863636364	461.4545455	37891.77406	48-hour Monitor	= 5 sec.
1458	13.63636364	1.681818182	440.1136364	37292.2081	48-hour Monitor	= 5 sec.
1459	11.36363636	1.636363636	457.4090909	26349.81456	48-hour Monitor	= 5 sec.
1460	13.63636364	1.681818182	440.25	24697.61065	48-hour Monitor	= 5 sec.
1461	13.63636364	1.636363636	454.4318182	36280.68842	48-hour Monitor	= 5 sec.
1462	15.90909091	1.454545455	425.3636364	27054.2672	48-hour Monitor	= 5 sec.
1463	18.18181818	1.613636364	427.7045455	28307.48477	48-hour Monitor	= 5 sec.
1464	22.72727273	1.295454545	427.25	17106.58799	48-hour Monitor	= 5 sec.
1465	15.90909091	1.659090909	429.4318182	43941.09575	48-hour Monitor	= 5 sec.
1466	15.90909091	1.568181818	446.9090909	24204.8066	48-hour Monitor	= 5 sec.
1467	15.90909091	1.454545455	435.3863636	17676.31737	48-hour Monitor	= 5 sec.
1468	15.90909091	1.613636364	427.2727273	20318.06736	48-hour Monitor	= 5 sec.
1469	13.63636364	1.681818182	425.4090909	17514.39248	48-hour Monitor	= 5 sec.
1470	13.63636364	1.545454545	441.8636364	24981.61706	48-hour Monitor	= 5 sec.
1471	15.90909091	1.772727273	451.25	22309.3194	48-hour Monitor	= 5 sec.
1472	22.72727273	1.227272727	419.1590909	15760.92699	48-hour Monitor	= 5 sec.
1473	11.36363636	1.772727273	449.0227273	38188.62434	48-hour Monitor	= 5 sec.
1474	15.90909091	1.590909091	430.7727273	25536.74922	48-hour Monitor	= 5 sec.
1475	15.90909091	1.454545455	454.6136364	25643.88569	48-hour Monitor	= 5 sec.
1476	9.090909091	1.75	453.3409091	39850.04389	48-hour Monitor	= 5 sec.
1477	18.18181818	1.340909091	431.4090909	22188.14883	48-hour Monitor	= 5 sec.
1478	18.18181818	1.636363636	423.6818182	18620.27223	48-hour Monitor	= 5 sec.
1479	15.90909091	1.613636364	426.75	21005.90175	48-hour Monitor	= 5 sec.
1480	18.18181818	1.431818182	429.6136364	23976.58638	48-hour Monitor	= 5 sec.
1481	11.36363636	1.704545455	463.9772727	23210.38152	48-hour Monitor	= 5 sec.
1482	15.90909091	1.636363636	448.5454545	27651.19537	48-hour Monitor	= 5 sec.
1483	9.090909091	1.772727273	482.0454545	33734.9606	48-hour Monitor	= 5 sec.
1484	9.090909091	1.704545455	468.2045455	50764.63898	48-hour Monitor	= 5 sec.
1485	15.90909091	1.613636364	448.4772727	19331.45333	48-hour Monitor	= 5 sec.
1486	15.90909091	1.613636364	438.7727273	30516.37903	48-hour Monitor	= 5 sec.
1487	22.72727273	1.477272727	416.6818182	14180.69355	48-hour Monitor	= 5 sec.
1488	18.18181818	1.409090909	434.0227273	18535.04814	48-hour Monitor	= 5 sec.
1489	13.63636364	1.704545455	460.6590909	29304.70889	48-hour Monitor	= 5 sec.
1490	20.45454545	1.431818182	402.2045455	17201.40985	48-hour Monitor	= 5 sec.
1491	6.818181818	2.022727273	479.7727273	48663.84216	48-hour Monitor	= 5 sec.
1492	20.45454545	1.522727273	419.2272727	17154.86502	48-hour Monitor	= 5 sec.
1493	15.90909091	1.613636364	443.1136364	30386.64063	48-hour Monitor	= 5 sec.
1494	11.36363636	1.659090909	477.5227273	35418.25682	48-hour Monitor	= 5 sec.
1495	11.36363636	1.840909091	451.0454545	41446.92777	48-hour Monitor	= 5 sec.
1496	15.90909091	1.636363636	445.5454545	18158.55988	48-hour Monitor	= 5 sec.
1497	18.18181818	1.681818182	425.0227273	24828.46104	48-hour Monitor	= 5 sec.
1498	13.63636364	1.75	436.0909091	35055.16062	48-hour Monitor	= 5 sec.
1499	20.45454545	1.5	414.4090909	17326.19059	48-hour Monitor	= 5 sec.
1500	11.36363636	1.727272727	476.3181818	29133.33359	48-hour Monitor	= 5 sec.
1501	9.090909091	1.704545455	478.6818182	32135.01985	48-hour Monitor	= 5 sec.
1502	15.90909091	1.454545455	449.2272727	36113.84952	48-hour Monitor	= 5 sec.
1503	20.45454545	1.318181818	414.1590909	22994.95921	48-hour Monitor	= 5 sec.
1504	11.36363636	1.727272727	432.7727273	31193.49509	48-hour Monitor	= 5 sec.
1505	15.90909091	1.590909091	434.4318182	20060.30751	48-hour Monitor	= 5 sec.
1506	18.18181818	1.409090909	422.5454545	23239.3316	48-hour Monitor	= 5 sec.
1507	18.18181818	1.568181818	430.1590909	18310.98684	48-hour Monitor	= 5 sec.
1508	15.90909091	1.409090909	452.0681818	20472.23008	48-hour Monitor	= 5 sec.
1509	11.36363636	1.818181818	441.4318182	27532.12779	48-hour Monitor	= 5 sec.
1510	15.90909091	1.454545455	455.1136364	26999.54886	48-hour Monitor	= 5 sec.
1511	15.90909091	1.590909091	417.8863636	18658.62159	48-hour Monitor	= 5 sec.
1512	15.90909091	1.431818182	455.6136364	28514.16606	48-hour Monitor	= 5 sec.
1513	18.18181818	1.340909091	414.5	20421.99514	48-hour Monitor	= 5 sec.
1514	9.090909091	1.75	476.8636364	44248.18393	48-hour Monitor	= 5 sec.
1515	11.36363636	1.772727273	449.2954545	44010.32814	48-hour Monitor	= 5 sec.
1516	9.090909091	1.772727273	475.7045455	49345.63523	48-hour Monitor	= 5 sec.
1517	9.090909091	1.795454545	461.8636364	40714.17234	48-hour Monitor	= 5 sec.
1518	13.63636364	1.681818182	425.5454545	21747.85429	48-hour Monitor	= 5 sec.
1519	18.18181818	1.795454545	442.9545455	20939.30975	48-hour Monitor	= 5 sec.
1520	18.18181818	1.545454545	458.2727273	30279.47051	48-hour Monitor	= 5 sec.
1521	22.72727273	1.318181818	430.2045455	15814.81683	48-hour Monitor	= 5 sec.
1522	6.818181818	1.795454545	477.8863636	61003.02875	48-hour Monitor	= 5 sec.
1523	11.36363636	1.568181818	490.75	35258.78289	48-hour Monitor	= 5 sec.
1524	15.90909091	1.636363636	423	33940.10084	48-hour Monitor	= 5 sec.
1525	9.090909091	1.772727273	475.6363636	33901.50845	48-hour Monitor	= 5 sec.
1526	13.63636364	1.704545455	457.7727273	26683.62167	48-hour Monitor	= 5 sec.
1527	22.72727273	1.181818182	381.4090909	15058.767	48-hour Monitor	= 5 sec.
1528	15.90909091	1.409090909	456.5	25597.42561	48-hour Monitor	= 5 sec.
1529	13.63636364	1.590909091	460.0681818	35773.91869	48-hour Monitor	= 5 sec.
1530	9.090909091	1.681818182	463.6590909	45294.91491	48-hour Monitor	= 5 sec.
1531	13.63636364	1.636363636	457.9772727	18941.21644	48-hour Monitor	= 5 sec.
1532	18.18181818	1.340909091	424.2954545	25797.33842	48-hour Monitor	= 5 sec.
1533	15.90909091	1.636363636	433.0909091	19945.86752	48-hour Monitor	= 5 sec.
1534	18.18181818	1.522727273	427.8181818	16357.19411	48-hour Monitor	= 5 sec.
1535	13.63636364	1.681818182	454.4772727	27111.81759	48-hour Monitor	= 5 sec.
1536	6.818181818	1.636363636	493.7272727	59854.54235	48-hour Monitor	= 5 sec.
1537	13.63636364	1.681818182	431.6136364	25944.8933	48-hour Monitor	= 5 sec.
1538	13.63636364	1.704545455	433.2045455	34414.91109	48-hour Monitor	= 5 sec.
1539	9.090909091	1.772727273	483.6590909	38180.42235	48-hour Monitor	= 5 sec.
1540	15.90909091	1.636363636	433.9545455	25653.70392	48-hour Monitor	= 5 sec.
1541	18.18181818	1.363636364	468.7727273	27268.12644	48-hour Monitor	= 5 sec.
1542	11.36363636	1.704545455	459.3636364	34596.58733	48-hour Monitor	= 5 sec.
1543	13.63636364	1.522727273	467.1363636	25718.6868	48-hour Monitor	= 5 sec.
1544	20.45454545	1.454545455	410.7045455	18462.60425	48-hour Monitor	= 5 sec.
1545	13.63636364	1.659090909	458.0909091	30809.27038	48-hour Monitor	= 5 sec.
1546	15.90909091	1.636363636	425.6136364	20873.01901	48-hour Monitor	= 5 sec.
1547	11.36363636	1.704545455	453.1136364	28236.85056	48-hour Monitor	= 5 sec.
1548	15.90909091	1.636363636	449.8863636	30158.24876	48-hour Monitor	= 5 sec.
1549	11.36363636	1.727272727	449.5	37804.18693	48-hour Monitor	= 5 sec.
1550	15.90909091	1.590909091	435.4318182	18660.5053	48-hour Monitor	= 5 sec.
1551	18.18181818	1.613636364	420.6590909	24754.06587	48-hour Monitor	= 5 sec.
1552	13.63636364	1.5	469.2272727	28445.88185	48-hour Monitor	= 5 sec.
1553	11.36363636	1.659090909	477.3409091	35579.43094	48-hour Monitor	= 5 sec.
1554	13.63636364	1.636363636	436.3409091	30800.11091	48-hour Monitor	= 5 sec.
1555	13.63636364	1.431818182	450.9545455	18873.70768	48-hour Monitor	= 5 sec.
1556	15.90909091	1.568181818	452.6363636	25785.695	48-hour Monitor	= 5 sec.
1557	11.36363636	1.545454545	486.2727273	30102.54644	48-hour Monitor	= 5 sec.
1558	15.90909091	1.568181818	453.3409091	29174.9667	48-hour Monitor	= 5 sec.
1559	13.63636364	1.568181818	446.4545455	23690.52804	48-hour Monitor	= 5 sec.
1560	18.18181818	1.568181818	436.0454545	20333.14077	48-hour Monitor	= 5 sec.
1561	11.36363636	1.727272727	458.9545455	42882.47796	48-hour Monitor	= 5 sec.
1562	13.63636364	1.863636364	451.9545455	30569.50017	48-hour Monitor	= 5 sec.
1563	18.18181818	1.477272727	399.9318182	20337.83966	48-hour Monitor	= 5 sec.
1564	11.36363636	1.795454545	458.9545455	37278.6371	48-hour Monitor	= 5 sec.
1565	11.36363636	1.727272727	457.2954545	32283.05213	48-hour Monitor	= 5 sec.
1566	6.818181818	1.931818182	475.5681818	58428.73146	48-hour Monitor	= 5 sec.
1567	20.45454545	1.318181818	409.1363636	18139.14511	48-hour Monitor	= 5 sec.
1568	18.18181818	1.363636364	441.0227273	19434.62156	48-hour Monitor	= 5 sec.
1569	18.18181818	1.704545455	417.4090909	27674.63139	48-hour Monitor	= 5 sec.
1570	13.63636364	1.636363636	467.0909091	20598.8293	48-hour Monitor	= 5 sec.
1571	15.90909091	1.590909091	453.9545455	27223.74187	48-hour Monitor	= 5 sec.
1572	13.63636364	1.681818182	451.0454545	28573.31938	48-hour Monitor	= 5 sec.
1573	13.63636364	1.681818182	457.3636364	26117.45684	48-hour Monitor	= 5 sec.
1574	18.18181818	1.409090909	461.0681818	20778.67072	48-hour Monitor	= 5 sec.
1575	11.36363636	1.840909091	442.1590909	34223.77194	48-hour Monitor	= 5 sec.
1576	20.45454545	1.431818182	434.5454545	17807.99298	48-hour Monitor	= 5 sec.
1577	11.36363636	1.75	437.7727273	27330.79613	48-hour Monitor	= 5 sec.
1578	20.45454545	1.25	401.1590909	23275.51075	48-hour Monitor	= 5 sec.
1579	11.36363636	1.931818182	469.1590909	35255.42226	48-hour Monitor	= 5 sec.
1580	15.90909091	1.659090909	435.3636364	26814.12533	48-hour Monitor	= 5 sec.
1581	15.90909091	1.613636364	452.7727273	27035.36135	48-hour Monitor	= 5 sec.
1582	13.63636364	1.681818182	426.1818182	27402.99952	48-hour Monitor	= 5 sec.
1583	11.36363636	1.545454545	476.6590909	26563.30747	48-hour Monitor	= 5 sec.
1584	18.18181818	1.386363636	429.6136364	21736.17195	48-hour Monitor	= 5 sec.
1585	11.36363636	1.704545455	456.3863636	52269.92425	48-hour Monitor	= 5 sec.
1586	13.63636364	1.659090909	456.4545455	41560.74493	48-hour Monitor	= 5 sec.
1587	4.545454545	1.840909091	493.7045455	71838.91492	48-hour Monitor	= 5 sec.
1588	15.90909091	1.431818182	447.8409091	23288.67533	48-hour Monitor	= 5 sec.
1589	13.63636364	1.454545455	465.5	24385.57317	48-hour Monitor	= 5 sec.
1590	9.090909091	1.818181818	462.0454545	38133.388	48-hour Monitor	= 5 sec.
1591	22.72727273	1.409090909	410.3636364	19660.03247	48-hour Monitor	= 5 sec.
1592	13.63636364	1.659090909	474.2954545	29586.50782	48-hour Monitor	= 5 sec.
1593	15.90909091	1.613636364	449.0681818	27189.2061	48-hour Monitor	= 5 sec.
1594	15.90909091	1.636363636	433.9090909	22448.1353	48-hour Monitor	= 5 sec.
1595	15.90909091	1.636363636	440.5227273	33442.08599	48-hour Monitor	= 5 sec.
1596	15.90909091	1.454545455	448.75	29308.61162	48-hour Monitor	= 5 sec.
1597	20.45454545	1.363636364	439.6363636	21406.09118	48-hour Monitor	= 5 sec.
1598	15.90909091	1.636363636	434.9772727	28575.4091	48-hour Monitor	= 5 sec.
1599	20.45454545	1.25	417.3181818	14403.77095	48-hour Monitor	= 5 sec.
1600	15.90909091	1.590909091	447.4772727	28380.24841	48-hour Monitor	= 5 sec.
1601	15.90909091	1.590909091	442.9545455	18909.55494	48-hour Monitor	= 5 sec.
1602	15.90909091	1.727272727	422.9772727	27011.57737	48-hour Monitor	= 5 sec.
1603	13.63636364	1.886363636	441.2045455	25092.19923	48-hour Monitor	= 5 sec.
1604	15.90909091	1.454545455	462.9545455	18424.80844	48-hour Monitor	= 5 sec.
1605	15.90909091	1.772727273	423.25	32931.80266	48-hour Monitor	= 5 sec.
1606	11.36363636	1.727272727	441.4090909	34615.14619	48-hour Monitor	= 5 sec.
1607	11.36363636	1.681818182	470.0227273	29305.48331	48-hour Monitor	= 5 sec.
1608	11.36363636	1.863636364	455.6590909	33676.66018	48-hour Monitor	= 5 sec.
1609	13.63636364	1.772727273	465.6363636	31791.44449	48-hour Monitor	= 5 sec.
1610	15.90909091	1.363636364	453.8636364	24939.58092	48-hour Monitor	= 5 sec.
1611	15.90909091	1.568181818	443.8636364	23748.60161	48-hour Monitor	= 5 sec.
1612	20.45454545	1.659090909	441.3863636	18086.0289	48-hour Monitor	= 5 sec.
1613	15.90909091	1.590909091	457.8636364	24436.24272	48-hour Monitor	= 5 sec.
1614	25	1.25	390.4545455	15697.96259	48-hour Monitor	= 5 sec.
1615	15.90909091	1.522727273	413.4545455	22815.09081	48-hour Monitor	= 5 sec.
1616	18.18181818	1.522727273	421.9545455	20817.21301	48-hour Monitor	= 5 sec.
1617	13.63636364	1.681818182	423.1363636	22433.28912	48-hour Monitor	= 5 sec.
1618	13.63636364	1.431818182	440.4545455	13656.94559	48-hour Monitor	= 5 sec.
1619	18.18181818	1.454545455	437.5909091	19782.04831	48-hour Monitor	= 5 sec.
1620	13.63636364	1.681818182	438.5227273	26640.20763	48-hour Monitor	= 5 sec.
1621	13.63636364	1.568181818	417.5909091	21638.14301	48-hour Monitor	= 5 sec.
1622	18.18181818	1.659090909	446.9772727	32912.50626	48-hour Monitor	= 5 sec.
1623	15.90909091	1.568181818	447.5227273	22323.73081	48-hour Monitor	= 5 sec.
1624	18.18181818	1.568181818	406.8636364	16486.60175	48-hour Monitor	= 5 sec.
1625	13.63636364	1.613636364	417.6363636	25421.77074	48-hour Monitor	= 5 sec.
1626	11.36363636	1.704545455	476.4318182	27307.08496	48-hour Monitor	= 5 sec.
1627	11.36363636	1.727272727	453.4318182	31525.16215	48-hour Monitor	= 5 sec.
1628	15.90909091	1.681818182	451.0681818	24718.91039	48-hour Monitor	= 5 sec.
1629	13.63636364	1.477272727	442.7954545	38888.36474	48-hour Monitor	= 5 sec.
1630	18.18181818	1.545454545	415.7954545	20638.54924	48-hour Monitor	= 5 sec.
1631	11.36363636	1.636363636	462.5227273	29047.1878	48-hour Monitor	= 5 sec.
1632	13.63636364	1.636363636	469.0681818	25591.86839	48-hour Monitor	= 5 sec.
1633	15.90909091	1.636363636	422.4318182	20043.62043	48-hour Monitor	= 5 sec.
1634	15.90909091	1.727272727	403.3636364	30939.42976	48-hour Monitor	= 5 sec.
1635	11.36363636	1.727272727	444.6363636	37869.13656	48-hour Monitor	= 5 sec.
1636	13.63636364	1.522727273	475.4318182	27002.28166	48-hour Monitor	= 5 sec.
1637	13.63636364	1.840909091	443.4545455	28684.18685	48-hour Monitor	= 5 sec.
1638	9.090909091	1.840909091	453.6590909	33027.25699	48-hour Monitor	= 5 sec.
1639	11.36363636	1.772727273	458.3409091	28754.7622	48-hour Monitor	= 5 sec.
1640	13.63636364	1.659090909	461.3181818	23407.65631	48-hour Monitor	= 5 sec.
1641	20.45454545	1.613636364	419.3409091	23132.26527	48-hour Monitor	= 5 sec.
1642	13.63636364	1.659090909	456.6818182	22976.68715	48-hour Monitor	= 5 sec.
1643	18.18181818	1.522727273	415.3409091	18962.27375	48-hour Monitor	= 5 sec.
1644	18.18181818	1.545454545	443.6590909	18133.25342	48-hour Monitor	= 5 sec.
1645	13.63636364	1.636363636	458.9090909	17944.68035	48-hour Monitor	= 5 sec.
1646	13.63636364	1.522727273	443.4772727	33324.10082	48-hour Monitor	= 5 sec.
1647	9.090909091	1.795454545	458.9772727	46373.91161	48-hour Monitor	= 5 sec.
1648	20.45454545	1.545454545	407.3863636	24269.57583	48-hour Monitor	= 5 sec.
1649	20.45454545	1.454545455	398.5909091	15160.05716	48-hour Monitor	= 5 sec.
1650	18.18181818	1.409090909	446.8409091	24016.00577	48-hour Monitor	= 5 sec.
1651	9.090909091	1.795454545	473.7954545	55196.60369	48-hour Monitor	= 5 sec.
1652	13.63636364	1.636363636	452.8863636	29774.46426	48-hour Monitor	= 5 sec.
1653	15.90909091	1.659090909	460.5	32378.84993	48-hour Monitor	= 5 sec.
1654	13.63636364	1.613636364	473.9772727	24132.56178	48-hour Monitor	= 5 sec.
1655	11.36363636	1.681818182	452.3181818	46647.23779	48-hour Monitor	= 5 sec.
1656	11.36363636	1.477272727	468.1136364	43637.96177	48-hour Monitor	= 5 sec.
1657	13.63636364	1.659090909	467.1590909	30534.09656	48-hour Monitor	= 5 sec.
1658	20.45454545	1.590909091	391.7045455	15329.51116	48-hour Monitor	= 5 sec.
1659	9.090909091	1.795454545	483.7272727	45796.05936	48-hour Monitor	= 5 sec.
1660	15.90909091	1.659090909	429.7727273	19594.70233	48-hour Monitor	= 5 sec.
1661	15.90909091	1.704545455	424	23526.32888	48-hour Monitor	= 5 sec.
1662	13.63636364	1.613636364	419.9318182	27445.85852	48-hour Monitor	= 5 sec.
1663	15.90909091	1.363636364	430.8409091	24503.73	48-hour Monitor	= 5 sec.
1664	6.818181818	1.795454545	488.1818182	54154.52984	48-hour Monitor	= 5 sec.
1665	20.45454545	1.272727273	408	18220.98801	48-hour Monitor	= 5 sec.
1666	11.36363636	1.613636364	461.5909091	38720.12685	48-hour Monitor	= 5 sec.
1667	9.090909091	1.795454545	476.6590909	39742.04186	48-hour Monitor	= 5 sec.
1668	15.90909091	1.568181818	449.9545455	37506.73938	48-hour Monitor	= 5 sec.
1669	15.90909091	1.636363636	429.4318182	21814.77482	48-hour Monitor	= 5 sec.
1670	13.63636364	1.795454545	467.9772727	23517.48334	48-hour Monitor	= 5 sec.
1671	20.45454545	1.659090909	420.7045455	27986.20492	48-hour Monitor	= 5 sec.
1672	18.18181818	1.636363636	426.2954545	19805.26783	48-hour Monitor	= 5 sec.
1673	13.63636364	1.636363636	469.4772727	26272.16392	48-hour Monitor	= 5 sec.
1674	11.36363636	1.727272727	461.5909091	33154.87067	48-hour Monitor	= 5 sec.
1675	20.45454545	1.340909091	418.2272727	17484.2308	48-hour Monitor	= 5 sec.
1676	22.72727273	1.295454545	406.0909091	14049.75548	48-hour Monitor	= 5 sec.
1677	25	1.386363636	407.4772727	18643.17282	48-hour Monitor	= 5 sec.
1678	18.18181818	1.477272727	409.25	17412.43496	48-hour Monitor	= 5 sec.
1679	13.63636364	1.477272727	467.5227273	40812.55057	48-hour Monitor	= 5 sec.
1680	13.63636364	1.659090909	440.2272727	37551.84885	48-hour Monitor	= 5 sec.
1681	13.63636364	1.522727273	440.9090909	26357.72476	48-hour Monitor	= 5 sec.
1682	13.63636364	1.659090909	438.9545455	34053.04052	48-hour Monitor	= 5 sec.
1683	11.36363636	1.681818182	451.0454545	29388.40929	48-hour Monitor	= 5 sec.
1684	18.18181818	1.409090909	430.7954545	19116.03639	48-hour Monitor	= 5 sec.
1685	9.090909091	1.727272727	450.2272727	33463.20439	48-hour Monitor	= 5 sec.
1686	15.90909091	1.636363636	419.0454545	22725.37101	48-hour Monitor	= 5 sec.
1687	9.090909091	1.909090909	449.3181818	46719.46613	48-hour Monitor	= 5 sec.
1688	18.18181818	1.545454545	418.9090909	27468.7571	48-hour Monitor	= 5 sec.
1689	18.18181818	1.363636364	460.9318182	15490.60113	48-hour Monitor	= 5 sec.
1690	13.63636364	1.772727273	455.2272727	30224.84837	48-hour Monitor	= 5 sec.
1691	13.63636364	1.590909091	428.5681818	22328.72112	48-hour Monitor	= 5 sec.
1692	13.63636364	1.409090909	434.6136364	23459.43667	48-hour Monitor	= 5 sec.
1693	11.36363636	1.704545455	440.0909091	25445.66333	48-hour Monitor	= 5 sec.
1694	11.36363636	1.659090909	452	30362.39785	48-hour Monitor	= 5 sec.
1695	13.63636364	1.704545455	431.1818182	25737.30774	48-hour Monitor	= 5 sec.
1696	15.90909091	1.613636364	423.9318182	18569.45904	48-hour Monitor	= 5 sec.
1697	15.90909091	1.545454545	447.9772727	24093.24269	48-hour Monitor	= 5 sec.
1698	13.63636364	1.818181818	471.5454545	40523.3898	48-hour Monitor	= 5 sec.
1699	18.18181818	1.431818182	457.5681818	24758.41028	48-hour Monitor	= 5 sec.
1700	11.36363636	1.931818182	462.0454545	30262.13839	48-hour Monitor	= 5 sec.
1701	9.090909091	1.795454545	460.6136364	44377.55811	48-hour Monitor	= 5 sec.
1702	9.090909091	1.818181818	457.9318182	29187.77868	48-hour Monitor	= 5 sec.
1703	15.90909091	1.613636364	423.4545455	29786.30743	48-hour Monitor	= 5 sec.
1704	13.63636364	1.477272727	471.7954545	24540.94931	48-hour Monitor	= 5 sec.
1705	13.63636364	1.5	458.4090909	22121.71298	48-hour Monitor	= 5 sec.
1706	9.090909091	1.75	473.8181818	30294.42535	48-hour Monitor	= 5 sec.
1707	15.90909091	1.795454545	445.6136364	35657.93855	48-hour Monitor	= 5 sec.
1708	15.90909091	1.613636364	424.6363636	31372.35238	48-hour Monitor	= 5 sec.
1709	13.63636364	1.659090909	439.3636364	37424.0321	48-hour Monitor	= 5 sec.
1710	15.90909091	1.636363636	423.5454545	38104.44554	48-hour Monitor	= 5 sec.
1711	15.90909091	1.590909091	431.9772727	34506.30854	48-hour Monitor	= 5 sec.
1712	13.63636364	1.659090909	465.8181818	21554.92079	48-hour Monitor	= 5 sec.
1713	9.090909091	1.545454545	469.1363636	36858.08655	48-hour Monitor	= 5 sec.
1714	18.18181818	1.318181818	444.7272727	18123.68503	48-hour Monitor	= 5 sec.
1715	13.63636364	1.681818182	439.5681818	35989.28152	48-hour Monitor	= 5 sec.
1716	15.90909091	1.545454545	431.7272727	24599.20373	48-hour Monitor	= 5 sec.
1717	9.090909091	1.795454545	456.4772727	38712.47279	48-hour Monitor	= 5 sec.
1718	11.36363636	1.931818182	436.4318182	40054.64927	48-hour Monitor	= 5 sec.
1719	18.18181818	1.613636364	430.6818182	17247.14544	48-hour Monitor	= 5 sec.
1720	15.90909091	1.772727273	460.1590909	28437.71987	48-hour Monitor	= 5 sec.
1721	13.63636364	1.659090909	433.6590909	31111.48867	48-hour Monitor	= 5 sec.
1722	13.63636364	1.659090909	455.9090909	35289.05551	48-hour Monitor	= 5 sec.
1723	15.90909091	1.590909091	440.5	39961.3748	48-hour Monitor	= 5 sec.
1724	13.63636364	1.681818182	442.4545455	28750.14198	48-hour Monitor	= 5 sec.
1725	20.45454545	1.522727273	427.5681818	19684.81977	48-hour Monitor	= 5 sec.
1726	13.63636364	1.568181818	456.9318182	26702.98726	48-hour Monitor	= 5 sec.
1727	9.090909091	1.681818182	451.7954545	49211.07248	48-hour Monitor	= 5 sec.
1728	11.36363636	1.568181818	472.3409091	41444.11595	48-hour Monitor	= 5 sec.
1729	9.090909091	1.75	469.7727273	25147.056	48-hour Monitor	= 5 sec.
1730	18.18181818	1.613636364	397.6590909	34981.589	48-hour Monitor	= 5 sec.
1731	13.63636364	1.704545455	441	28854.63629	48-hour Monitor	= 5 sec.
1732	15.90909091	1.454545455	447.4545455	27269.68832	48-hour Monitor	= 5 sec.
1733	20.45454545	1.568181818	428.5227273	23001.1124	48-hour Monitor	= 5 sec.
1734	13.63636364	1.681818182	456.0454545	23017.72876	48-hour Monitor	= 5 sec.
1735	9.090909091	1.772727273	474.3409091	42428.27105	48-hour Monitor	= 5 sec.
1736	22.72727273	1.454545455	387.4318182	21993.22918	48-hour Monitor	= 5 sec.
1737	18.18181818	1.636363636	417.8409091	28793.69812	48-hour Monitor	= 5 sec.
1738	11.36363636	1.75	456.8181818	40866.82012	48-hour Monitor	= 5 sec.
1739	13.63636364	1.704545455	448.0681818	25251.83756	48-hour Monitor	= 5 sec.
1740	11.36363636	1.75	474.7272727	27207.85351	48-hour Monitor	= 5 sec.
1741	13.63636364	1.590909091	458.3636364	22041.9836	48-hour Monitor	= 5 sec.
1742	13.63636364	1.613636364	453.9318182	28942.68436	48-hour Monitor	= 5 sec.
1743	15.90909091	1.363636364	433.7272727	19365.26371	48-hour Monitor	= 5 sec.
1744	13.63636364	1.636363636	439.2045455	33663.03634	48-hour Monitor	= 5 sec.
1745	11.36363636	1.75	474.5227273	35565.66961	48-hour Monitor	= 5 sec.
1746	18.18181818	1.522727273	452.4545455	26781.73932	48-hour Monitor	= 5 sec.
1747	11.36363636	1.863636364	464.0681818	47918.15497	48-hour Monitor	= 5 sec.
1748	22.72727273	1.227272727	386.5681818	20070.31344	48-hour Monitor	= 5 sec.
1749	15.90909091	1.386363636	441.6818182	22897.61704	48-hour Monitor	= 5 sec.
1750	15.90909091	1.613636364	431.3409091	28732.72111	48-hour Monitor	= 5 sec.
1751	18.18181818	1.5	414.8181818	16247.12769	48-hour Monitor	= 5 sec.
1752	9.090909091	1.772727273	460.3863636	34335.60507	48-hour Monitor	= 5 sec.
1753	18.18181818	1.363636364	430.5	25741.97727	48-hour Monitor	= 5 sec.
1754	11.36363636	1.75	467.2045455	31640.00877	48-hour Monitor	= 5 sec.
1755	11.36363636	1.727272727	450.7954545	28729.90011	48-hour Monitor	= 5 sec.
1756	15.90909091	1.636363636	437.1363636	19955.93727	48-hour Monitor	= 5 sec.
1757	13.63636364	1.613636364	468.7954545	30444.94058	48-hour Monitor	= 5 sec.
1758	18.18181818	1.590909091	412.4090909	18386.28808	48-hour Monitor	= 5 sec.
1759	11.36363636	1.795454545	444.4545455	33184.46037	48-hour Monitor	= 5 sec.
1760	15.90909091	1.522727273	459.0909091	29191.12932	48-hour Monitor	= 5 sec.
1761	13.63636364	1.636363636	443.3636364	25504.19656	48-hour Monitor	= 5 sec.
1762	20.45454545	1.613636364	418.9090909	16093.94896	48-hour Monitor	= 5 sec.
1763	11.36363636	1.704545455	450.7045455	29117.3255	48-hour Monitor	= 5 sec.
1764	15.90909091	1.590909091	434.0227273	26182.64688	48-hour Monitor	= 5 sec.
1765	13.63636364	1.613636364	441.2045455	29278.42442	48-hour Monitor	= 5 sec.
1766	25	1.295454545	426.5454545	26759.26751	48-hour Monitor	= 5 sec.
1767	11.36363636	1.727272727	456.75	36788.11916	48-hour Monitor	= 5 sec.
1768	11.36363636	1.795454545	444.1590909	43027.08194	48-hour Monitor	= 5 sec.
1769	18.18181818	1.545454545	438.75	27799.75062	48-hour Monitor	= 5 sec.
1770	15.90909091	1.386363636	439.9545455	30946.62619	48-hour Monitor	= 5 sec.
1771	20.45454545	1.25	415.9090909	16200.37813	48-hour Monitor	= 5 sec.
1772	22.72727273	1.204545455	405.7045455	18607.6848	48-hour Monitor	= 5 sec.
1773	13.63636364	1.477272727	459.3636364	32253.66596	48-hour Monitor	= 5 sec.
1774	20.45454545	1.386363636	413.7954545	24179.78413	48-hour Monitor	= 5 sec.
1775	18.18181818	1.340909091	435.7045455	23518.15174	48-hour Monitor	= 5 sec.
1776	20.45454545	1.431818182	423.5454545	18738.34251	48-hour Monitor	= 5 sec.
1777	13.63636364	1.636363636	459.5	26595.91492	48-hour Monitor	= 5 sec.
1778	11.36363636	1.454545455	450.75	34162.22454	48-hour Monitor	= 5 sec.
1779	18.18181818	1.590909091	436.8181818	26254.80745	48-hour Monitor	= 5 sec.
1780	20.45454545	1.5	425.1590909	22980.38954	48-hour Monitor	= 5 sec.
1781	15.90909091	1.545454545	398.8409091	19566.77174	48-hour Monitor	= 5 sec.
1782	15.90909091	1.636363636	448.0454545	20044.12734	48-hour Monitor	= 5 sec.
1783	11.36363636	1.704545455	460.7272727	34044.09994	48-hour Monitor	= 5 sec.
1784	13.63636364	1.818181818	456.5454545	38548.03807	48-hour Monitor	= 5 sec.
1785	11.36363636	1.704545455	468.1590909	29650.91984	48-hour Monitor	= 5 sec.
1786	13.63636364	1.590909091	447.2272727	17223.9899	48-hour Monitor	= 5 sec.
1787	18.18181818	1.477272727	405.9090909	12798.02725	48-hour Monitor	= 5 sec.
1788	13.63636364	1.590909091	435.5	27968.04742	48-hour Monitor	= 5 sec.
1789	11.36363636	1.704545455	461.0454545	32853.42534	48-hour Monitor	= 5 sec.
1790	18.18181818	1.522727273	416.5227273	21352.13055	48-hour Monitor	= 5 sec.
1791	20.45454545	1.340909091	435.3409091	21341.36196	48-hour Monitor	= 5 sec.
1792	13.63636364	1.681818182	439.0454545	27592.48693	48-hour Monitor	= 5 sec.
1793	13.63636364	1.5	457.5681818	36044.25929	48-hour Monitor	= 5 sec.
1794	13.63636364	1.727272727	451.6363636	27107.86929	48-hour Monitor	= 5 sec.
1795	20.45454545	1.340909091	439.4318182	15224.22907	48-hour Monitor	= 5 sec.
1796	11.36363636	1.727272727	461.1363636	37630.70219	48-hour Monitor	= 5 sec.
1797	13.63636364	1.681818182	448.1590909	30530.18211	48-hour Monitor	= 5 sec.
1798	13.63636364	1.659090909	466.5227273	27821.69246	48-hour Monitor	= 5 sec.
1799	15.90909091	1.613636364	423.5681818	23891.12869	48-hour Monitor	= 5 sec.
1800	15.90909091	1.659090909	438.3181818	24447.62491	48-hour Monitor	= 5 sec.
1801	15.90909091	1.545454545	425.25	16620.60453	48-hour Monitor	= 5 sec.
1802	11.36363636	1.863636364	478.9090909	23599.90441	48-hour Monitor	= 5 sec.
1803	13.63636364	1.727272727	435.25	29033.50008	48-hour Monitor	= 5 sec.
1804	20.45454545	1.522727273	441.7727273	30953.31895	48-hour Monitor	= 5 sec.
1805	15.90909091	1.568181818	417.8409091	17587.29707	48-hour Monitor	= 5 sec.
1806	15.90909091	1.568181818	421.2954545	22705.90266	48-hour Monitor	= 5 sec.
1807	13.63636364	1.659090909	441.2045455	27630.46942	48-hour Monitor	= 5 sec.
1808	18.18181818	1.636363636	405.9545455	22052.25892	48-hour Monitor	= 5 sec.
1809	11.36363636	1.727272727	440.4090909	32831.1646	48-hour Monitor	= 5 sec.
1810	11.36363636	1.545454545	457.4318182	26759.48304	48-hour Monitor	= 5 sec.
1811	15.90909091	1.545454545	434.1818182	24081.64505	48-hour Monitor	= 5 sec.
1812	11.36363636	1.863636364	438.4772727	38532.33226	48-hour Monitor	= 5 sec.
1813	13.63636364	1.681818182	423.2954545	19949.77691	48-hour Monitor	= 5 sec.
1814	13.63636364	1.636363636	436.2727273	22967.87679	48-hour Monitor	= 5 sec.
1815	18.18181818	1.545454545	437.9090909	18954.58834	48-hour Monitor	= 5 sec.
1816	13.63636364	1.636363636	460.4090909	29862.49274	48-hour Monitor	= 5 sec.
1817	11.36363636	1.909090909	445.5681818	42423.76305	48-hour Monitor	= 5 sec.
1818	15.90909091	1.659090909	409.8409091	21764.6929	48-hour Monitor	= 5 sec.
1819	15.90909091	1.636363636	449.8636364	23510.82934	48-hour Monitor	= 5 sec.
1820	18.18181818	1.363636364	434.3636364	22843.60754	48-hour Monitor	= 5 sec.
1821	18.18181818	1.454545455	428.3181818	24815.31257	48-hour Monitor	= 5 sec.
1822	15.90909091	1.545454545	458.5	34996.08767	48-hour Monitor	= 5 sec.
1823	22.72727273	1.227272727	382.5681818	14273.41389	48-hour Monitor	= 5 sec.
1824	11.36363636	1.840909091	459.25	37338.75605	48-hour Monitor	= 5 sec.
1825	18.18181818	1.318181818	424.8636364	14150.37297	48-hour Monitor	= 5 sec.
1826	22.72727273	1.5	386.75	11407.56392	48-hour Monitor	= 5 sec.
1827	9.090909091	1.590909091	491.7272727	38531.74261	48-hour Monitor	= 5 sec.
1828	15.90909091	1.681818182	449.4318182	34922.88321	48-hour Monitor	= 5 sec.
1829	13.63636364	1.681818182	474.3863636	47712.44505	48-hour Monitor	= 5 sec.
1830	13.63636364	1.522727273	471.75	27037.94471	48-hour Monitor	= 5 sec.
1831	13.63636364	1.681818182	473.4772727	23013.72387	48-hour Monitor	= 5 sec.
1832	11.36363636	1.704545455	448.8636364	22462.74947	48-hour Monitor	= 5 sec.
1833	13.63636364	1.681818182	442.6136364	30463.46264	48-hour Monitor	= 5 sec.
1834	13.63636364	1.681818182	463.0454545	23649.54418	48-hour Monitor	= 5 sec.
1835	11.36363636	1.568181818	473.8636364	35722.42767	48-hour Monitor	= 5 sec.
1836	15.90909091	1.409090909	455.9318182	19607.47025	48-hour Monitor	= 5 sec.
1837	11.36363636	1.704545455	457.9090909	32893.14119	48-hour Monitor	= 5 sec.
1838	13.63636364	1.704545455	463.4772727	29317.80413	48-hour Monitor	= 5 sec.
1839	13.63636364	1.431818182	459.4090909	29541.84183	48-hour Monitor	= 5 sec.
1840	15.90909091	1.477272727	449.1136364	24279.76123	48-hour Monitor	= 5 sec.
1841	18.18181818	1.522727273	434	20096.357	48-hour Monitor	= 5 sec.
1842	13.63636364	1.681818182	466.8636364	30202.40554	48-hour Monitor	= 5 sec.
1843	13.63636364	1.431818182	459.0681818	27683.19458	48-hour Monitor	= 5 sec.
1844	13.63636364	1.659090909	457.3181818	29802.10838	48-hour Monitor	= 5 sec.
1845	18.18181818	1.522727273	429.4772727	23492.57788	48-hour Monitor	= 5 sec.
1846	11.36363636	1.681818182	473.2727273	28552.35509	48-hour Monitor	= 5 sec.
1847	15.90909091	1.590909091	420.5909091	27875.08202	48-hour Monitor	= 5 sec.
1848	13.63636364	1.727272727	440.5909091	30921.96108	48-hour Monitor	= 5 sec.
1849	20.45454545	1.477272727	438.7727273	14856.01007	48-hour Monitor	= 5 sec.
1850	20.45454545	1.340909091	438.5909091	19540.67372	48-hour Monitor	= 5 sec.
1851	25	1.25	399.8863636	25148.37648	48-hour Monitor	= 5 sec.
1852	18.18181818	1.590909091	416.1136364	18222.8667	48-hour Monitor	= 5 sec.
1853	13.63636364	1.590909091	445.3636364	26790.05257	48-hour Monitor	= 5 sec.
1854	22.72727273	1.477272727	429.8636364	19126.34138	48-hour Monitor	= 5 sec.
1855	15.90909091	1.522727273	420.6590909	23331.26694	48-hour Monitor	= 5 sec.
1856	13.63636364	1.681818182	442.6136364	34640.01098	48-hour Monitor	= 5 sec.
1857	22.72727273	1.363636364	420.9772727	16429.69543	48-hour Monitor	= 5 sec.
1858	13.63636364	1.545454545	476.5454545	22916.05276	48-hour Monitor	= 5 sec.
1859	11.36363636	1.727272727	467.5454545	27740.1662	48-hour Monitor	= 5 sec.
1860	15.90909091	1.5	411.4318182	20185.15948	48-hour Monitor	= 5 sec.
1861	15.90909091	1.545454545	415.6818182	26422.97671	48-hour Monitor	= 5 sec.
1862	13.63636364	1.772727273	440.8636364	30725.58513	48-hour Monitor	= 5 sec.
1863	11.36363636	1.727272727	475.8409091	53561.79679	48-hour Monitor	= 5 sec.
1864	9.090909091	1.636363636	493.9318182	44806.81604	48-hour Monitor	= 5 sec.
1865	15.90909091	1.431818182	428.75	31763.1909	48-hour Monitor	= 5 sec.
1866	15.90909091	1.431818182	455.2954545	19008.37416	48-hour Monitor	= 5 sec.
1867	15.90909091	1.613636364	428.6136364	23946.61612	48-hour Monitor	= 5 sec.
1868	15.90909091	1.431818182	457.4318182	23689.47901	48-hour Monitor	= 5 sec.
1869	11.36363636	1.636363636	484.1818182	32665.64332	48-hour Monitor	= 5 sec.
1870	9.090909091	1.681818182	468.1590909	37238.50684	48-hour Monitor	= 5 sec.
1871	13.63636364	1.522727273	459.9772727	23595.85014	48-hour Monitor	= 5 sec.
1872	18.18181818	1.568181818	436.3636364	20134.18589	48-hour Monitor	= 5 sec.
1873	18.18181818	1.522727273	395.8863636	16862.38899	48-hour Monitor	= 5 sec.
1874	18.18181818	1.454545455	418.7727273	22102.78686	48-hour Monitor	= 5 sec.
1875	9.090909091	1.772727273	483.7954545	53848.77441	48-hour Monitor	= 5 sec.
1876	9.090909091	1.818181818	475.9772727	34504.06481	48-hour Monitor	= 5 sec.
1877	15.90909091	1.568181818	434.6818182	34505.28666	48-hour Monitor	= 5 sec.
1878	15.90909091	1.818181818	410.2045455	33169.74424	48-hour Monitor	= 5 sec.
1879	11.36363636	1.727272727	458.3409091	33175.43766	48-hour Monitor	= 5 sec.
1880	15.90909091	1.477272727	440.7045455	31822.12764	48-hour Monitor	= 5 sec.
1881	15.90909091	1.772727273	432.6136364	32146.73944	48-hour Monitor	= 5 sec.
1882	20.45454545	1.522727273	409.5227273	12950.24544	48-hour Monitor	= 5 sec.
1883	18.18181818	1.477272727	410.25	22481.54603	48-hour Monitor	= 5 sec.
1884	15.90909091	1.568181818	410.5	23341.85116	48-hour Monitor	= 5 sec.
1885	9.090909091	1.909090909	460.9772727	35800.73532	48-hour Monitor	= 5 sec.
1886	13.63636364	1.636363636	414.5909091	37117.30022	48-hour Monitor	= 5 sec.
1887	15.90909091	1.5	458.3863636	30091.67345	48-hour Monitor	= 5 sec.
1888	15.90909091	1.613636364	439.4772727	22728.73131	48-hour Monitor	= 5 sec.
1889	15.90909091	1.431818182	443.1136364	29480.19521	48-hour Monitor	= 5 sec.
1890	22.72727273	1.181818182	388.8409091	20602.5457	48-hour Monitor	= 5 sec.
1891	11.36363636	1.75	474.1818182	48006.47167	48-hour Monitor	= 5 sec.
1892	11.36363636	1.704545455	453.1590909	25774.45098	48-hour Monitor	= 5 sec.
1893	18.18181818	1.522727273	413.1363636	17909.31255	48-hour Monitor	= 5 sec.
1894	20.45454545	1.545454545	427.3409091	14354.00322	48-hour Monitor	= 5 sec.
1895	13.63636364	1.681818182	435.9318182	27913.38649	48-hour Monitor	= 5 sec.
1896	13.63636364	1.840909091	444.5454545	34482.48699	48-hour Monitor	= 5 sec.
1897	11.36363636	1.704545455	448.8863636	27818.7116	48-hour Monitor	= 5 sec.
1898	6.818181818	1.818181818	492.7272727	50588.09877	48-hour Monitor	= 5 sec.
1899	22.72727273	1.318181818	407.7272727	15407.66393	48-hour Monitor	= 5 sec.
1900	15.90909091	1.568181818	434.6590909	27535.70397	48-hour Monitor	= 5 sec.
1901	20.45454545	1.454545455	412.2045455	16955.21141	48-hour Monitor	= 5 sec.
1902	15.90909091	1.659090909	449.9090909	26775.47193	48-hour Monitor	= 5 sec.
1903	25	1.136363636	393.9772727	14901.58423	48-hour Monitor	= 5 sec.
1904	18.18181818	1.272727273	444.0909091	24490.96238	48-hour Monitor	= 5 sec.
1905	20.45454545	1.318181818	446.4772727	26073.24159	48-hour Monitor	= 5 sec.
1906	20.45454545	1.454545455	395.7954545	21930.85252	48-hour Monitor	= 5 sec.
1907	15.90909091	1.590909091	410.3409091	23679.26103	48-hour Monitor	= 5 sec.
1908	15.90909091	1.590909091	414.7954545	19649.34114	48-hour Monitor	= 5 sec.
1909	13.63636364	1.5	440.7954545	20354.88742	48-hour Monitor	= 5 sec.
1910	9.090909091	1.795454545	456.9545455	35479.09357	48-hour Monitor	= 5 sec.
1911	11.36363636	1.545454545	476.6136364	34949.98218	48-hour Monitor	= 5 sec.
1912	18.18181818	1.545454545	424.0454545	20026.47286	48-hour Monitor	= 5 sec.
1913	18.18181818	1.386363636	447.4090909	24319.82283	48-hour Monitor	= 5 sec.
1914	11.36363636	1.818181818	468.4090909	38399.06726	48-hour Monitor	= 5 sec.
1915	20.45454545	1.431818182	428.3409091	16843.35861	48-hour Monitor	= 5 sec.
1916	15.90909091	1.477272727	443.5909091	26600.65124	48-hour Monitor	= 5 sec.
1917	13.63636364	1.75	472.9318182	33600.57222	48-hour Monitor	= 5 sec.
1918	15.90909091	1.613636364	438.5	28554.6951	48-hour Monitor	= 5 sec.
1919	11.36363636	1.863636364	456.5227273	56744.16873	48-hour Monitor	= 5 sec.
1920	9.090909091	1.772727273	482.9318182	32706.38386	48-hour Monitor	= 5 sec.
1921	15.90909091	1.681818182	474.0909091	25631.69556	48-hour Monitor	= 5 sec.
1922	13.63636364	1.681818182	448.7272727	22846.34917	48-hour Monitor	= 5 sec.
1923	11.36363636	1.727272727	466.8863636	32764.72802	48-hour Monitor	= 5 sec.
1924	15.90909091	1.681818182	423.8863636	20618.4706	48-hour Monitor	= 5 sec.
1925	13.63636364	1.5	467.6136364	30194.44589	48-hour Monitor	= 5 sec.
1926	15.90909091	1.681818182	439.5	27228.75542	48-hour Monitor	= 5 sec.
1927	11.36363636	1.681818182	472.9545455	39358.54269	48-hour Monitor	= 5 sec.
1928	20.45454545	1.477272727	407.5454545	21565.11627	48-hour Monitor	= 5 sec.
1929	15.90909091	1.704545455	422.4090909	27188.99803	48-hour Monitor	= 5 sec.
1930	11.36363636	1.886363636	462.1363636	49894.41275	48-hour Monitor	= 5 sec.
1931	20.45454545	1.409090909	432.6590909	20301.12267	48-hour Monitor	= 5 sec.
1932	13.63636364	1.5	441.7045455	31139.34031	48-hour Monitor	= 5 sec.
1933	6.818181818	1.818181818	492.7045455	52319.13571	48-hour Monitor	= 5 sec.
1934	6.818181818	1.954545455	485.5681818	63040.22204	48-hour Monitor	= 5 sec.
1935	13.63636364	1.477272727	456.1818182	20468.42016	48-hour Monitor	= 5 sec.
1936	18.18181818	1.590909091	420.3181818	22734.76261	48-hour Monitor	= 5 sec.
1937	9.090909091	1.931818182	444.2727273	47903.68603	48-hour Monitor	= 5 sec.
1938	15.90909091	1.636363636	437.7727273	21058.42622	48-hour Monitor	= 5 sec.
1939	9.090909091	1.795454545	492.5	41769.19281	48-hour Monitor	= 5 sec.
1940	13.63636364	1.590909091	433.1136364	19248.32382	48-hour Monitor	= 5 sec.
1941	20.45454545	1.431818182	412.0227273	15250.91137	48-hour Monitor	= 5 sec.
1942	22.72727273	1.5	406.75	14112.31136	48-hour Monitor	= 5 sec.
1943	13.63636364	1.545454545	475.0454545	23738.22565	48-hour Monitor	= 5 sec.
1944	15.90909091	1.636363636	421.5454545	20906.47534	48-hour Monitor	= 5 sec.
1945	15.90909091	1.636363636	451.0454545	19968.06241	48-hour Monitor	= 5 sec.
1946	13.63636364	1.590909091	417.3636364	18949.58648	48-hour Monitor	= 5 sec.
1947	15.90909091	1.613636364	465.7954545	48014.75825	48-hour Monitor	= 5 sec.
1948	11.36363636	1.727272727	466.8409091	25872.03515	48-hour Monitor	= 5 sec.
1949	15.90909091	1.454545455	466.8409091	30285.44684	48-hour Monitor	= 5 sec.
1950	6.818181818	1.75	469.2045455	62876.77149	48-hour Monitor	= 5 sec.
1951	15.90909091	1.545454545	417.9318182	16737.83854	48-hour Monitor	= 5 sec.
1952	9.090909091	1.590909091	477.6136364	52689.56117	48-hour Monitor	= 5 sec.
1953	13.63636364	1.613636364	428.6136364	30739.63206	48-hour Monitor	= 5 sec.
1954	20.45454545	1.477272727	384.7045455	17220.04563	48-hour Monitor	= 5 sec.
1955	9.090909091	1.909090909	474.3863636	42888.79523	48-hour Monitor	= 5 sec.
1956	20.45454545	1.5	424	18269.65539	48-hour Monitor	= 5 sec.
1957	15.90909091	1.568181818	430.7045455	31907.3943	48-hour Monitor	= 5 sec.
1958	11.36363636	1.772727273	475.6363636	29609.63426	48-hour Monitor	= 5 sec.
1959	13.63636364	1.681818182	457.0227273	27628.80637	48-hour Monitor	= 5 sec.
1960	15.90909091	1.704545455	442.2954545	26684.66455	48-hour Monitor	= 5 sec.
1961	9.090909091	1.772727273	460.4090909	44884.21575	48-hour Monitor	= 5 sec.
1962	11.36363636	1.545454545	486.2045455	33614.22175	48-hour Monitor	= 5 sec.
1963	13.63636364	1.681818182	434.9545455	29059.67459	48-hour Monitor	= 5 sec.
1964	9.090909091	1.772727273	474.5	38192.23534	48-hour Monitor	= 5 sec.
1965	20.45454545	1.363636364	417.1818182	24149.38668	48-hour Monitor	= 5 sec.
1966	18.18181818	1.636363636	423.8409091	21593.11599	48-hour Monitor	= 5 sec.
1967	11.36363636	1.681818182	457.0454545	27154.26471	48-hour Monitor	= 5 sec.
1968	15.90909091	1.409090909	423.9318182	26558.70323	48-hour Monitor	= 5 sec.
1969	13.63636364	1.613636364	437.7954545	20363.73704	48-hour Monitor	= 5 sec.
1970	9.090909091	1.818181818	477.5909091	46642.50304	48-hour Monitor	= 5 sec.
1971	13.63636364	1.590909091	436.8636364	30270.17976	48-hour Monitor	= 5 sec.
1972	13.63636364	1.681818182	435.8636364	26133.43187	48-hour Monitor	= 5 sec.
1973	15.90909091	1.590909091	442.2272727	27942.94703	48-hour Monitor	= 5 sec.
1974	20.45454545	1.409090909	405.9090909	21206.37713	48-hour Monitor	= 5 sec.
1975	13.63636364	1.75	434.6363636	31599.78173	48-hour Monitor	= 5 sec.
1976	13.63636364	1.545454545	441.9545455	29135.74804	48-hour Monitor	= 5 sec.
1977	22.72727273	1.25	410.8636364	15561.3593	48-hour Monitor	= 5 sec.
1978	15.90909091	1.454545455	438.0227273	29383.83565	48-hour Monitor	= 5 sec.
1979	18.18181818	1.386363636	442.9772727	20279.2649	48-hour Monitor	= 5 sec.
1980	13.63636364	1.568181818	473.0909091	28810.4608	48-hour Monitor	= 5 sec.
1981	18.18181818	1.454545455	429.5	18746.37407	48-hour Monitor	= 5 sec.
1982	9.090909091	1.568181818	488.1136364	44165.19232	48-hour Monitor	= 5 sec.
1983	11.36363636	1.863636364	444.4545455	33873.19587	48-hour Monitor	= 5 sec.
1984	15.90909091	1.545454545	433.7954545	18368.55672	48-hour Monitor	= 5 sec.
1985	6.818181818	1.636363636	493.6818182	61296.77704	48-hour Monitor	= 5 sec.
1986	18.18181818	1.340909091	414.0454545	22889.56909	48-hour Monitor	= 5 sec.
1987	20.45454545	1.431818182	399.3863636	20821.05891	48-hour Monitor	= 5 sec.
1988	18.18181818	1.590909091	439.3636364	30267.50698	48-hour Monitor	= 5 sec.
1989	18.18181818	1.613636364	424.5454545	21294.08447	48-hour Monitor	= 5 sec.
1990	13.63636364	1.659090909	426.5	25172.48006	48-hour Monitor	= 5 sec.
1991	11.36363636	1.840909091	463.9090909	45237.71582	48-hour Monitor	= 5 sec.
1992	13.63636364	1.681818182	469.3863636	29643.23824	48-hour Monitor	= 5 sec.
1993	20.45454545	1.613636364	382.9772727	17139.29546	48-hour Monitor	= 5 sec.
1994	15.90909091	1.636363636	439.25	28654.2384	48-hour Monitor	= 5 sec.
1995	18.18181818	1.363636364	451.0909091	27525.94314	48-hour Monitor	= 5 sec.
1996	20.45454545	1.477272727	396.5909091	14934.75645	48-hour Monitor	= 5 sec.
1997	18.18181818	1.636363636	437	18532.40294	48-hour Monitor	= 5 sec.
1998	13.63636364	1.409090909	453.8181818	23899.52364	48-hour Monitor	= 5 sec.
1999	18.18181818	1.5	425	19660.18423	48-hour Monitor	= 5 sec.
[truncated: 28,007 more rows]
