# Supplementary material for: Diagnostic sensitivity and cost per diagnosis of ambulatory cardiac monitoring strategies in unexplained syncope patients
Source: PLoS One. 2022 Jun 24;17(6):e0270398. doi: 10.1371/journal.pone.0270398 (PMC9231770; doi:10.1371/journal.pone.0270398)
Supplement: S1 Data — (ZIP) [file pone.0270398.s002.zip › syncopef_plosone.csv]

ImplantDay	patientid	EpisodeDuration	EpisodeDay	AgeAtImplant	DR_PatientGender	LastTransmissionDay
1	1	3	7	52	F	295
1	1	3	24	52	F	295
1	1	3	35	52	F	295
1	1	3	43	52	F	295
1	1	3	50	52	F	295
1	1	3	56	52	F	295
1	1	3	62	52	F	295
1	1	3	63	52	F	295
1	1	3	74	52	F	295
1	1	3	88	52	F	295
1	1	3	88	52	F	295
1	1	5	90	52	F	295
1	1	3	114	52	F	295
1	1	3	193	52	F	295
1	1	3	195	52	F	295
1	1	3	213	52	F	295
1	1	3	243	52	F	295
1	1	3	245	52	F	295
1	1	3	245	52	F	295
1	1	3	248	52	F	295
1	1	3	274	52	F	295
1	2	4	13	47	M	1222
1	2	4	33	47	M	1222
1	2	4	63	47	M	1222
1	2	4	68	47	M	1222
1	2	4	107	47	M	1222
1	2	5	121	47	M	1222
1	2	4	122	47	M	1222
1	2	4	125	47	M	1222
1	2	5	132	47	M	1222
1	2	5	140	47	M	1222
1	2	4	194	47	M	1222
1	2	6	203	47	M	1222
1	2	4	203	47	M	1222
1	2	5	233	47	M	1222
1	2	5	259	47	M	1222
1	2	4	269	47	M	1222
1	2	4	354	47	M	1222
1	2	5	355	47	M	1222
1	2	4	362	47	M	1222
1	3	3	3	79	M	385
1	3	3	3	79	M	385
1	3	3	5	79	M	385
1	3	3	6	79	M	385
1	3	3	7	79	M	385
1	3	3	19	79	M	385
1	3	3	38	79	M	385
1	3	3	38	79	M	385
1	3	3	49	79	M	385
1	3	3	51	79	M	385
1	3	3	57	79	M	385
1	3	3	59	79	M	385
1	3	3	59	79	M	385
1	3	3	59	79	M	385
1	3	3	59	79	M	385
1	3	3	60	79	M	385
1	3	3	60	79	M	385
1	3	3	60	79	M	385
1	3	3	60	79	M	385
1	3	3	60	79	M	385
1	3	3	60	79	M	385
1	3	3	60	79	M	385
1	3	3	60	79	M	385
1	3	3	63	79	M	385
1	3	3	66	79	M	385
1	3	3	70	79	M	385
1	3	3	90	79	M	385
1	3	3	94	79	M	385
1	3	3	98	79	M	385
1	3	3	100	79	M	385
1	3	3	101	79	M	385
1	3	3	103	79	M	385
1	3	3	105	79	M	385
1	3	3	107	79	M	385
1	3	3	108	79	M	385
1	3	3	109	79	M	385
1	3	3	113	79	M	385
1	3	3	114	79	M	385
1	3	3	119	79	M	385
1	3	3	121	79	M	385
1	3	3	122	79	M	385
1	3	3	124	79	M	385
1	3	3	128	79	M	385
1	3	3	131	79	M	385
1	3	3	132	79	M	385
1	3	3	133	79	M	385
1	3	3	134	79	M	385
1	3	3	136	79	M	385
1	3	3	137	79	M	385
1	3	3	138	79	M	385
1	3	3	139	79	M	385
1	3	3	140	79	M	385
1	3	3	142	79	M	385
1	3	3	143	79	M	385
1	3	3	151	79	M	385
1	3	3	154	79	M	385
1	3	3	159	79	M	385
1	3	3	160	79	M	385
1	3	3	161	79	M	385
1	3	3	167	79	M	385
1	3	3	183	79	M	385
1	3	3	188	79	M	385
1	3	3	189	79	M	385
1	3	3	191	79	M	385
1	3	3	193	79	M	385
1	3	3	195	79	M	385
1	3	3	198	79	M	385
1	3	3	200	79	M	385
1	3	3	201	79	M	385
1	3	3	202	79	M	385
1	3	3	207	79	M	385
1	3	3	211	79	M	385
1	3	3	213	79	M	385
1	3	3	219	79	M	385
1	3	3	220	79	M	385
1	3	3	221	79	M	385
1	3	3	223	79	M	385
1	3	3	227	79	M	385
1	3	3	228	79	M	385
1	3	3	229	79	M	385
1	3	3	230	79	M	385
1	3	3	231	79	M	385
1	3	3	232	79	M	385
1	3	3	233	79	M	385
1	3	3	234	79	M	385
1	3	3	236	79	M	385
1	3	3	239	79	M	385
1	3	3	241	79	M	385
1	3	3	242	79	M	385
1	3	3	243	79	M	385
1	3	3	244	79	M	385
1	3	3	248	79	M	385
1	3	3	252	79	M	385
1	3	3	253	79	M	385
1	3	3	264	79	M	385
1	3	3	266	79	M	385
1	3	3	268	79	M	385
1	3	3	278	79	M	385
1	3	3	279	79	M	385
1	3	3	283	79	M	385
1	3	3	290	79	M	385
1	3	3	301	79	M	385
1	3	3	306	79	M	385
1	3	3	313	79	M	385
1	3	3	317	79	M	385
1	3	3	322	79	M	385
1	4	3	62	43	M	978
1	5	3	32	58	F	93
1	5	5	46	58	F	93
1	5	5	46	58	F	93
1	5	3	46	58	F	93
1	5	3	50	58	F	93
1	5	3	51	58	F	93
1	5	3	51	58	F	93
1	5	4	63	58	F	93
1	5	4	63	58	F	93
1	5	3	70	58	F	93
1	5	5	84	58	F	93
1	6	3	68	44	M	1267
1	6	4	68	44	M	1267
1	6	4	68	44	M	1267
1	6	3	77	44	M	1267
1	7	3	283	79	F	314
1	7	3	289	79	F	314
1	7	4	314	79	F	314
1	7	4	314	79	F	314
1	8	3	34	74	M	149
1	8	3	36	74	M	149
1	8	3	104	74	M	149
1	8	3	107	74	M	149
1	8	3	127	74	M	149
1	8	3	128	74	M	149
1	9	6	331	81	F	1088
1	10	3	299	77	M	315
1	10	3	299	77	M	315
1	11	3	265	63	F	511
1	11	3	342	63	F	511
1	11	3	343	63	F	511
1	11	3	344	63	F	511
1	11	3	345	63	F	511
1	11	3	347	63	F	511
1	11	3	348	63	F	511
1	11	3	350	63	F	511
1	11	3	353	63	F	511
1	11	3	354	63	F	511
1	11	3	355	63	F	511
1	11	3	357	63	F	511
1	11	3	359	63	F	511
1	12	3	305	74	M	802
1	12	3	311	74	M	802
1	12	3	333	74	M	802
1	12	3	348	74	M	802
1	13	3	75	71	M	1189
1	14	3	59	85	M	295
1	14	3	67	85	M	295
1	14	3	87	85	M	295
1	14	3	95	85	M	295
1	14	3	99	85	M	295
1	14	3	101	85	M	295
1	14	3	118	85	M	295
1	14	3	121	85	M	295
1	14	3	122	85	M	295
1	14	3	124	85	M	295
1	14	3	130	85	M	295
1	14	3	131	85	M	295
1	14	3	136	85	M	295
1	14	3	137	85	M	295
1	14	3	139	85	M	295
1	14	3	146	85	M	295
1	14	3	148	85	M	295
1	14	3	152	85	M	295
1	14	3	155	85	M	295
1	14	3	165	85	M	295
1	14	3	167	85	M	295
1	14	3	184	85	M	295
1	14	3	202	85	M	295
1	14	3	203	85	M	295
1	14	3	213	85	M	295
1	14	3	223	85	M	295
1	14	3	224	85	M	295
1	14	3	232	85	M	295
1	14	3	241	85	M	295
1	14	3	246	85	M	295
1	14	3	247	85	M	295
1	14	3	249	85	M	295
1	14	3	254	85	M	295
1	14	3	258	85	M	295
1	14	3	264	85	M	295
1	14	3	265	85	M	295
1	14	3	268	85	M	295
1	14	3	269	85	M	295
1	14	3	279	85	M	295
1	14	3	286	85	M	295
1	15	4	201	45	F	1063
1	16	3	140	85	M	1068
1	16	4	166	85	M	1068
1	17	3	257	25	M	763
1	18	3	1	76	F	465
1	18	3	1	76	F	465
1	18	3	1	76	F	465
1	18	3	1	76	F	465
1	18	3	1	76	F	465
1	18	3	1	76	F	465
1	18	3	1	76	F	465
1	18	3	3	76	F	465
1	18	3	3	76	F	465
1	18	3	3	76	F	465
1	18	3	3	76	F	465
1	18	3	3	76	F	465
1	18	3	3	76	F	465
1	18	3	3	76	F	465
1	18	3	3	76	F	465
1	18	3	3	76	F	465
1	18	3	3	76	F	465
1	18	3	3	76	F	465
1	18	3	3	76	F	465
1	18	3	3	76	F	465
1	18	3	3	76	F	465
1	18	3	3	76	F	465
1	18	3	3	76	F	465
1	18	3	3	76	F	465
1	18	3	3	76	F	465
1	18	3	3	76	F	465
1	18	3	3	76	F	465
1	18	3	3	76	F	465
1	18	3	3	76	F	465
1	18	4	3	76	F	465
1	18	4	3	76	F	465
1	18	3	3	76	F	465
1	18	3	3	76	F	465
1	18	3	5	76	F	465
1	18	3	5	76	F	465
1	18	3	5	76	F	465
1	18	3	5	76	F	465
1	18	3	5	76	F	465
1	18	3	5	76	F	465
1	18	3	5	76	F	465
1	18	3	5	76	F	465
1	18	3	5	76	F	465
1	18	3	5	76	F	465
1	18	3	5	76	F	465
1	18	3	5	76	F	465
1	18	3	5	76	F	465
1	18	4	5	76	F	465
1	18	3	5	76	F	465
1	18	3	5	76	F	465
1	18	4	9	76	F	465
1	18	3	10	76	F	465
1	18	3	10	76	F	465
1	18	3	10	76	F	465
1	18	4	12	76	F	465
1	18	3	13	76	F	465
1	18	3	15	76	F	465
1	18	3	15	76	F	465
1	18	3	15	76	F	465
1	18	3	15	76	F	465
1	18	3	15	76	F	465
1	18	3	15	76	F	465
1	18	3	15	76	F	465
1	18	3	15	76	F	465
1	18	3	15	76	F	465
1	18	3	15	76	F	465
1	18	3	15	76	F	465
1	18	3	15	76	F	465
1	18	3	15	76	F	465
1	18	3	15	76	F	465
1	18	3	15	76	F	465
1	18	3	15	76	F	465
1	18	3	15	76	F	465
1	18	3	15	76	F	465
1	18	3	15	76	F	465
1	18	3	15	76	F	465
1	18	3	15	76	F	465
1	18	3	15	76	F	465
1	18	3	15	76	F	465
1	18	3	15	76	F	465
1	18	3	15	76	F	465
1	18	3	15	76	F	465
1	18	3	15	76	F	465
1	18	3	18	76	F	465
1	18	3	18	76	F	465
1	18	3	18	76	F	465
1	18	3	18	76	F	465
1	18	3	19	76	F	465
1	18	3	19	76	F	465
1	18	3	19	76	F	465
1	18	3	24	76	F	465
1	18	3	25	76	F	465
1	18	3	25	76	F	465
1	18	3	28	76	F	465
1	18	3	29	76	F	465
1	18	3	29	76	F	465
1	18	3	36	76	F	465
1	18	3	36	76	F	465
1	18	3	36	76	F	465
1	18	4	36	76	F	465
1	18	3	36	76	F	465
1	18	4	36	76	F	465
1	18	3	36	76	F	465
1	18	3	36	76	F	465
1	18	3	36	76	F	465
1	18	5	36	76	F	465
1	18	3	36	76	F	465
1	18	3	36	76	F	465
1	18	3	36	76	F	465
1	18	3	36	76	F	465
1	18	3	36	76	F	465
1	18	5	36	76	F	465
1	18	3	36	76	F	465
1	18	3	36	76	F	465
1	18	4	36	76	F	465
1	18	3	36	76	F	465
1	18	3	36	76	F	465
1	18	3	36	76	F	465
1	18	4	36	76	F	465
1	18	4	36	76	F	465
1	18	3	36	76	F	465
1	18	3	36	76	F	465
1	18	3	39	76	F	465
1	18	3	40	76	F	465
1	18	3	45	76	F	465
1	18	3	54	76	F	465
1	18	3	54	76	F	465
1	18	3	54	76	F	465
1	18	3	54	76	F	465
1	18	3	54	76	F	465
1	18	3	72	76	F	465
1	18	3	72	76	F	465
1	18	3	72	76	F	465
1	18	3	72	76	F	465
1	18	3	72	76	F	465
1	18	3	72	76	F	465
1	18	3	72	76	F	465
1	18	4	74	76	F	465
1	18	4	74	76	F	465
1	18	3	78	76	F	465
1	18	3	83	76	F	465
1	18	3	83	76	F	465
1	18	3	83	76	F	465
1	18	3	83	76	F	465
1	18	3	83	76	F	465
1	18	3	83	76	F	465
1	18	3	83	76	F	465
1	18	4	83	76	F	465
1	18	3	83	76	F	465
1	18	4	87	76	F	465
1	18	3	87	76	F	465
1	18	3	87	76	F	465
1	18	4	87	76	F	465
1	18	3	89	76	F	465
1	18	3	89	76	F	465
1	18	3	89	76	F	465
1	18	3	89	76	F	465
1	18	3	89	76	F	465
1	18	3	89	76	F	465
1	18	3	89	76	F	465
1	18	3	89	76	F	465
1	18	3	89	76	F	465
1	18	4	89	76	F	465
1	18	3	89	76	F	465
1	18	3	94	76	F	465
1	18	3	94	76	F	465
1	18	3	94	76	F	465
1	18	3	94	76	F	465
1	18	3	96	76	F	465
1	18	4	96	76	F	465
1	18	4	96	76	F	465
1	18	4	96	76	F	465
1	18	4	96	76	F	465
1	18	3	96	76	F	465
1	18	4	96	76	F	465
1	18	3	98	76	F	465
1	18	3	99	76	F	465
1	18	3	99	76	F	465
1	18	3	99	76	F	465
1	18	3	112	76	F	465
1	18	3	126	76	F	465
1	18	3	133	76	F	465
1	18	3	133	76	F	465
1	18	3	133	76	F	465
1	18	3	133	76	F	465
1	18	3	133	76	F	465
1	18	3	133	76	F	465
1	18	3	133	76	F	465
1	18	3	133	76	F	465
1	18	3	133	76	F	465
1	18	3	133	76	F	465
1	18	3	133	76	F	465
1	18	3	133	76	F	465
1	18	3	138	76	F	465
1	18	3	138	76	F	465
1	18	3	141	76	F	465
1	18	3	143	76	F	465
1	18	3	143	76	F	465
1	18	4	143	76	F	465
1	18	3	143	76	F	465
1	18	3	143	76	F	465
1	18	3	143	76	F	465
1	18	3	143	76	F	465
1	18	3	143	76	F	465
1	18	3	143	76	F	465
1	18	3	143	76	F	465
1	18	4	143	76	F	465
1	18	3	143	76	F	465
1	18	3	143	76	F	465
1	18	4	143	76	F	465
1	18	3	143	76	F	465
1	18	3	143	76	F	465
1	18	3	143	76	F	465
1	18	3	143	76	F	465
1	18	3	143	76	F	465
1	18	3	143	76	F	465
1	18	3	143	76	F	465
1	18	3	143	76	F	465
1	18	3	143	76	F	465
1	18	3	143	76	F	465
1	18	3	143	76	F	465
1	18	4	143	76	F	465
1	18	4	143	76	F	465
1	18	3	160	76	F	465
1	18	3	160	76	F	465
1	18	3	180	76	F	465
1	18	4	190	76	F	465
1	18	3	203	76	F	465
1	18	3	210	76	F	465
1	18	3	234	76	F	465
1	18	3	243	76	F	465
1	18	3	287	76	F	465
1	18	3	302	76	F	465
1	18	3	341	76	F	465
1	19	3	101	999	F	241
1	20	3	7	89	F	924
1	20	3	27	89	F	924
1	20	3	78	89	F	924
1	20	3	78	89	F	924
1	20	3	102	89	F	924
1	21	3	3	58	M	1057
1	21	3	4	58	M	1057
1	21	3	4	58	M	1057
1	21	3	4	58	M	1057
1	21	3	6	58	M	1057
1	21	3	7	58	M	1057
1	21	3	7	58	M	1057
1	21	3	9	58	M	1057
1	21	3	9	58	M	1057
1	21	3	16	58	M	1057
1	21	3	18	58	M	1057
1	21	3	20	58	M	1057
1	21	3	21	58	M	1057
1	21	3	21	58	M	1057
1	21	3	21	58	M	1057
1	21	3	21	58	M	1057
1	21	3	23	58	M	1057
1	21	3	23	58	M	1057
1	21	3	23	58	M	1057
1	21	3	24	58	M	1057
1	21	4	33	58	M	1057
1	21	3	33	58	M	1057
1	21	4	34	58	M	1057
1	21	3	34	58	M	1057
1	21	3	38	58	M	1057
1	21	3	44	58	M	1057
1	21	3	50	58	M	1057
1	21	3	50	58	M	1057
1	21	3	51	58	M	1057
1	21	3	51	58	M	1057
1	21	3	58	58	M	1057
1	21	3	60	58	M	1057
1	21	3	60	58	M	1057
1	21	3	61	58	M	1057
1	21	3	61	58	M	1057
1	21	3	61	58	M	1057
1	21	3	61	58	M	1057
1	21	3	62	58	M	1057
1	21	4	62	58	M	1057
1	21	3	63	58	M	1057
1	21	3	63	58	M	1057
1	21	3	64	58	M	1057
1	21	3	70	58	M	1057
1	21	3	72	58	M	1057
1	21	3	72	58	M	1057
1	21	3	74	58	M	1057
1	21	3	76	58	M	1057
1	21	3	76	58	M	1057
1	21	3	76	58	M	1057
1	21	3	76	58	M	1057
1	21	3	76	58	M	1057
1	21	3	77	58	M	1057
1	21	3	77	58	M	1057
1	21	3	78	58	M	1057
1	21	3	78	58	M	1057
1	21	3	78	58	M	1057
1	21	3	78	58	M	1057
1	21	3	79	58	M	1057
1	21	3	79	58	M	1057
1	21	3	79	58	M	1057
1	21	3	79	58	M	1057
1	21	3	81	58	M	1057
1	21	3	81	58	M	1057
1	21	3	81	58	M	1057
1	21	3	81	58	M	1057
1	21	3	81	58	M	1057
1	21	3	81	58	M	1057
1	21	3	81	58	M	1057
1	21	3	81	58	M	1057
1	21	3	81	58	M	1057
1	21	3	81	58	M	1057
1	21	3	81	58	M	1057
1	21	3	84	58	M	1057
1	21	3	85	58	M	1057
1	21	3	87	58	M	1057
1	21	3	88	58	M	1057
1	21	3	89	58	M	1057
1	21	3	91	58	M	1057
1	21	3	92	58	M	1057
1	21	3	93	58	M	1057
1	21	3	95	58	M	1057
1	21	3	99	58	M	1057
1	21	3	100	58	M	1057
1	21	3	101	58	M	1057
1	21	3	101	58	M	1057
1	21	3	101	58	M	1057
1	21	3	101	58	M	1057
1	21	3	102	58	M	1057
1	21	3	102	58	M	1057
1	21	3	102	58	M	1057
1	21	3	102	58	M	1057
1	21	3	102	58	M	1057
1	21	3	103	58	M	1057
1	21	3	103	58	M	1057
1	21	3	103	58	M	1057
1	21	3	103	58	M	1057
1	21	3	103	58	M	1057
1	21	3	103	58	M	1057
1	21	3	103	58	M	1057
1	21	3	103	58	M	1057
1	21	3	103	58	M	1057
1	21	3	104	58	M	1057
1	21	3	105	58	M	1057
1	21	3	105	58	M	1057
1	21	3	105	58	M	1057
1	21	3	105	58	M	1057
1	21	3	105	58	M	1057
1	21	3	105	58	M	1057
1	21	3	105	58	M	1057
1	21	3	109	58	M	1057
1	21	3	111	58	M	1057
1	21	3	111	58	M	1057
1	21	4	111	58	M	1057
1	21	3	111	58	M	1057
1	21	3	111	58	M	1057
1	21	3	111	58	M	1057
1	21	3	111	58	M	1057
1	21	3	111	58	M	1057
1	21	3	111	58	M	1057
1	21	3	111	58	M	1057
1	21	3	111	58	M	1057
1	21	3	111	58	M	1057
1	21	3	111	58	M	1057
1	21	3	111	58	M	1057
1	21	3	111	58	M	1057
1	21	3	111	58	M	1057
1	21	3	111	58	M	1057
1	21	3	111	58	M	1057
1	21	3	111	58	M	1057
1	21	3	111	58	M	1057
1	21	3	112	58	M	1057
1	21	3	115	58	M	1057
1	21	3	115	58	M	1057
1	21	3	116	58	M	1057
1	21	3	116	58	M	1057
1	21	3	116	58	M	1057
1	21	3	116	58	M	1057
1	21	3	116	58	M	1057
1	21	3	117	58	M	1057
1	21	3	118	58	M	1057
1	21	3	120	58	M	1057
1	21	3	121	58	M	1057
1	21	3	122	58	M	1057
1	21	3	122	58	M	1057
1	21	3	122	58	M	1057
1	21	3	122	58	M	1057
1	21	3	123	58	M	1057
1	21	3	123	58	M	1057
1	21	3	123	58	M	1057
1	21	3	123	58	M	1057
1	21	3	124	58	M	1057
1	21	3	124	58	M	1057
1	21	3	124	58	M	1057
1	21	3	124	58	M	1057
1	21	3	124	58	M	1057
1	21	3	125	58	M	1057
1	21	3	125	58	M	1057
1	21	3	126	58	M	1057
1	21	3	126	58	M	1057
1	21	3	126	58	M	1057
1	21	3	127	58	M	1057
1	21	3	127	58	M	1057
1	21	3	128	58	M	1057
1	21	3	128	58	M	1057
1	21	3	128	58	M	1057
1	21	3	128	58	M	1057
1	21	3	128	58	M	1057
1	21	3	128	58	M	1057
1	21	3	130	58	M	1057
1	21	3	131	58	M	1057
1	21	3	131	58	M	1057
1	21	3	131	58	M	1057
1	21	3	131	58	M	1057
1	21	3	131	58	M	1057
1	21	3	131	58	M	1057
1	21	3	131	58	M	1057
1	21	3	131	58	M	1057
1	21	3	131	58	M	1057
1	21	3	131	58	M	1057
1	21	3	131	58	M	1057
1	21	3	131	58	M	1057
1	21	3	131	58	M	1057
1	21	3	131	58	M	1057
1	21	3	131	58	M	1057
1	21	3	132	58	M	1057
1	21	3	132	58	M	1057
1	21	3	132	58	M	1057
1	21	3	132	58	M	1057
1	21	3	132	58	M	1057
1	21	3	132	58	M	1057
1	21	3	132	58	M	1057
1	21	3	133	58	M	1057
1	21	3	133	58	M	1057
1	21	3	133	58	M	1057
1	21	3	134	58	M	1057
1	21	3	134	58	M	1057
1	21	3	134	58	M	1057
1	21	3	135	58	M	1057
1	21	3	136	58	M	1057
1	21	3	136	58	M	1057
1	21	3	136	58	M	1057
1	21	3	137	58	M	1057
1	21	3	137	58	M	1057
1	21	3	138	58	M	1057
1	21	3	139	58	M	1057
1	21	3	139	58	M	1057
1	21	3	141	58	M	1057
1	21	3	142	58	M	1057
1	21	3	144	58	M	1057
1	21	3	144	58	M	1057
1	21	3	144	58	M	1057
1	21	3	144	58	M	1057
1	21	3	145	58	M	1057
1	21	3	145	58	M	1057
1	21	4	145	58	M	1057
1	21	3	145	58	M	1057
1	21	3	145	58	M	1057
1	21	3	145	58	M	1057
1	21	3	145	58	M	1057
1	21	3	145	58	M	1057
1	21	3	145	58	M	1057
1	21	3	146	58	M	1057
1	21	3	146	58	M	1057
1	21	3	146	58	M	1057
1	21	3	146	58	M	1057
1	21	3	146	58	M	1057
1	21	3	146	58	M	1057
1	21	3	146	58	M	1057
1	21	3	146	58	M	1057
1	21	3	146	58	M	1057
1	21	3	146	58	M	1057
1	21	3	146	58	M	1057
1	21	3	146	58	M	1057
1	21	3	146	58	M	1057
1	21	3	146	58	M	1057
1	21	3	147	58	M	1057
1	21	3	148	58	M	1057
1	21	3	149	58	M	1057
1	21	3	150	58	M	1057
1	21	3	151	58	M	1057
1	21	3	152	58	M	1057
1	21	3	153	58	M	1057
1	21	3	154	58	M	1057
1	21	3	161	58	M	1057
1	21	3	162	58	M	1057
1	21	3	167	58	M	1057
1	21	3	170	58	M	1057
1	21	3	187	58	M	1057
1	21	3	188	58	M	1057
1	21	3	189	58	M	1057
1	21	3	190	58	M	1057
1	21	3	190	58	M	1057
1	21	3	190	58	M	1057
1	21	3	190	58	M	1057
1	21	3	190	58	M	1057
1	21	3	190	58	M	1057
1	21	3	190	58	M	1057
1	21	3	191	58	M	1057
1	21	3	191	58	M	1057
1	21	3	192	58	M	1057
1	21	3	192	58	M	1057
1	21	3	192	58	M	1057
1	21	3	192	58	M	1057
1	21	3	192	58	M	1057
1	21	3	192	58	M	1057
1	21	3	192	58	M	1057
1	21	3	192	58	M	1057
1	21	3	192	58	M	1057
1	21	3	192	58	M	1057
1	21	3	192	58	M	1057
1	21	4	192	58	M	1057
1	21	3	192	58	M	1057
1	21	3	192	58	M	1057
1	21	3	192	58	M	1057
1	21	3	192	58	M	1057
1	21	3	192	58	M	1057
1	21	3	192	58	M	1057
1	21	3	194	58	M	1057
1	21	3	195	58	M	1057
1	21	3	196	58	M	1057
1	21	3	197	58	M	1057
1	21	3	198	58	M	1057
1	21	3	199	58	M	1057
1	21	3	200	58	M	1057
1	21	3	203	58	M	1057
1	21	3	203	58	M	1057
1	21	3	203	58	M	1057
1	21	3	203	58	M	1057
1	21	3	203	58	M	1057
1	21	3	203	58	M	1057
1	21	3	203	58	M	1057
1	21	3	203	58	M	1057
1	21	3	203	58	M	1057
1	21	3	203	58	M	1057
1	21	3	203	58	M	1057
1	21	3	203	58	M	1057
1	21	3	203	58	M	1057
1	21	3	204	58	M	1057
1	21	3	204	58	M	1057
1	21	3	204	58	M	1057
1	21	4	204	58	M	1057
1	21	3	205	58	M	1057
1	21	3	206	58	M	1057
1	21	3	206	58	M	1057
1	21	3	206	58	M	1057
1	21	3	207	58	M	1057
1	21	3	207	58	M	1057
1	21	3	207	58	M	1057
1	21	3	207	58	M	1057
1	21	3	209	58	M	1057
1	21	3	209	58	M	1057
1	21	3	209	58	M	1057
1	21	3	209	58	M	1057
1	21	3	209	58	M	1057
1	21	3	209	58	M	1057
1	21	3	209	58	M	1057
1	21	3	209	58	M	1057
1	21	3	209	58	M	1057
1	21	3	209	58	M	1057
1	21	3	209	58	M	1057
1	21	3	210	58	M	1057
1	21	3	210	58	M	1057
1	21	3	210	58	M	1057
1	21	3	210	58	M	1057
1	21	3	210	58	M	1057
1	21	3	210	58	M	1057
1	21	3	210	58	M	1057
1	21	3	210	58	M	1057
1	21	3	210	58	M	1057
1	21	12	250	58	M	1057
1	21	5	250	58	M	1057
1	22	3	8	68	M	416
1	22	3	18	68	M	416
1	22	3	18	68	M	416
1	23	3	43	73	M	180
1	24	3	37	80	M	179
1	24	3	49	80	M	179
1	24	3	51	80	M	179
1	24	3	105	80	M	179
1	24	3	156	80	M	179
1	24	3	161	80	M	179
1	24	3	163	80	M	179
1	24	3	166	80	M	179
1	25	3	274	999	F	389
1	25	3	275	999	F	389
1	25	3	296	999	F	389
1	25	3	319	999	F	389
1	25	3	356	999	F	389
1	25	3	358	999	F	389
1	26	3	47	89	F	124
1	27	3	215	88	M	597
1	28	3	235	88	F	322
1	28	3	235	88	F	322
1	28	7	236	88	F	322
1	28	7	236	88	F	322
1	28	4	236	88	F	322
1	28	6	236	88	F	322
1	29	3	31	58	F	998
1	30	4	190	58	M	896
1	30	3	341	58	M	896
1	31	3	171	75	F	384
1	31	3	291	75	F	384
1	32	3	12	57	N	498
1	32	3	41	57	N	498
1	32	3	45	57	N	498
1	32	3	78	57	N	498
1	32	3	192	57	N	498
1	32	3	250	57	N	498
1	32	3	251	57	N	498
1	32	3	255	57	N	498
1	32	3	262	57	N	498
1	33	3	114	73	F	1148
1	33	3	325	73	F	1148
1	34	5	256	76	F	660
1	34	5	256	76	F	660
1	35	3	197	999	F	996
1	36	3	50	21	M	1154
1	36	3	74	21	M	1154
1	36	3	97	21	M	1154
1	36	3	112	21	M	1154
1	36	3	146	21	M	1154
1	36	3	160	21	M	1154
1	36	3	163	21	M	1154
1	36	3	163	21	M	1154
1	36	3	169	21	M	1154
1	36	3	170	21	M	1154
1	36	3	173	21	M	1154
1	36	3	295	21	M	1154
1	36	3	305	21	M	1154
1	36	3	321	21	M	1154
1	36	3	324	21	M	1154
1	36	3	341	21	M	1154
1	36	3	350	21	M	1154
1	36	3	357	21	M	1154
1	36	3	359	21	M	1154
1	36	3	364	21	M	1154
1	37	3	324	47	F	448
1	38	4	302	999	F	302
1	39	3	322	87	F	345
1	40	3	96	84	F	388
1	41	3	45	45	M	487
1	41	4	46	45	M	487
1	41	3	46	45	M	487
1	41	3	89	45	M	487
1	41	3	95	45	M	487
1	41	3	142	45	M	487
1	41	3	144	45	M	487
1	41	5	171	45	M	487
1	41	3	171	45	M	487
1	41	3	226	45	M	487
1	41	4	319	45	M	487
1	41	3	327	45	M	487
1	41	3	334	45	M	487
1	41	4	362	45	M	487
1	42	3	325	69	M	1025
1	43	3	12	999	M	409
1	43	3	106	999	M	409
1	43	3	127	999	M	409
1	43	3	127	999	M	409
1	43	3	127	999	M	409
1	43	3	131	999	M	409
1	43	3	131	999	M	409
1	43	3	131	999	M	409
1	43	3	131	999	M	409
1	43	3	131	999	M	409
1	43	3	131	999	M	409
1	43	3	131	999	M	409
1	43	3	131	999	M	409
1	43	3	131	999	M	409
1	43	3	131	999	M	409
1	43	3	131	999	M	409
1	43	3	131	999	M	409
1	43	3	131	999	M	409
1	43	3	131	999	M	409
1	43	3	131	999	M	409
1	43	3	131	999	M	409
1	43	3	146	999	M	409
1	43	3	146	999	M	409
1	43	3	164	999	M	409
1	43	3	164	999	M	409
1	43	3	164	999	M	409
1	43	3	164	999	M	409
1	43	3	164	999	M	409
1	43	3	168	999	M	409
1	43	3	169	999	M	409
1	43	3	186	999	M	409
1	43	3	186	999	M	409
1	43	3	186	999	M	409
1	43	3	186	999	M	409
1	43	3	186	999	M	409
1	43	3	188	999	M	409
1	43	3	193	999	M	409
1	43	3	193	999	M	409
1	43	3	193	999	M	409
1	43	3	214	999	M	409
1	43	3	216	999	M	409
1	43	3	217	999	M	409
1	43	3	222	999	M	409
1	43	3	267	999	M	409
1	44	15	277	70	F	353
1	44	3	277	70	F	353
1	44	14	330	70	F	353
1	45	3	7	85	F	478
1	45	3	24	85	F	478
1	45	3	128	85	F	478
1	45	3	132	85	F	478
1	45	3	277	85	F	478
1	45	3	312	85	F	478
1	45	3	324	85	F	478
1	45	3	339	85	F	478
1	45	3	344	85	F	478
1	45	3	350	85	F	478
1	46	3	194	65	M	1149
1	46	3	195	65	M	1149
1	46	3	196	65	M	1149
1	46	3	196	65	M	1149
1	46	3	198	65	M	1149
1	46	3	198	65	M	1149
1	46	3	198	65	M	1149
1	46	3	198	65	M	1149
1	46	3	199	65	M	1149
1	46	3	199	65	M	1149
1	46	3	200	65	M	1149
1	46	3	202	65	M	1149
1	46	3	202	65	M	1149
1	46	3	210	65	M	1149
1	46	3	210	65	M	1149
1	46	3	210	65	M	1149
1	47	3	87	86	M	146
1	48	3	83	54	F	288
1	49	3	122	68	M	595
1	50	3	135	18	M	751
1	51	3	75	55	F	921
1	51	3	101	55	F	921
1	51	3	150	55	F	921
1	51	3	201	55	F	921
1	51	4	206	55	F	921
1	51	4	238	55	F	921
1	52	3	64	999	F	162
1	52	3	70	999	F	162
1	52	3	70	999	F	162
1	52	3	72	999	F	162
1	52	3	72	999	F	162
1	52	3	104	999	F	162
1	52	3	104	999	F	162
1	52	3	104	999	F	162
1	52	3	107	999	F	162
1	52	3	154	999	F	162
1	53	3	207	67	F	1135
1	54	3	102	72	M	199
1	54	3	102	72	M	199
1	55	3	83	83	M	398
1	56	3	152	999	M	193
1	57	3	82	84	M	1045
1	57	3	109	84	M	1045
1	58	4	87	77	F	111
1	58	4	87	77	F	111
1	59	3	316	71	M	482
1	60	3	64	74	F	1260
1	61	3	151	89	M	319
1	61	3	303	89	M	319
1	62	3	12	80	M	116
1	62	14	71	80	M	116
1	62	14	71	80	M	116
1	62	3	71	80	M	116
1	62	3	71	80	M	116
1	62	3	71	80	M	116
1	62	3	71	80	M	116
1	62	3	71	80	M	116
1	62	3	71	80	M	116
1	62	7	71	80	M	116
1	62	3	71	80	M	116
1	62	4	100	80	M	116
1	62	4	105	80	M	116
1	62	3	106	80	M	116
1	63	3	41	74	M	402
1	63	3	110	74	M	402
1	63	3	140	74	M	402
1	63	3	332	74	M	402
1	64	18	267	77	N	281
1	64	18	267	77	N	281
1	65	3	54	75	F	572
1	66	4	226	80	F	308
1	67	7	282	82	F	288
1	68	3	211	69	M	1179
1	69	3	39	81	M	286
1	69	3	44	81	M	286
1	69	3	75	81	M	286
1	69	3	78	81	M	286
1	69	3	80	81	M	286
1	69	3	84	81	M	286
1	69	3	86	81	M	286
1	69	3	88	81	M	286
1	69	3	89	81	M	286
1	69	3	91	81	M	286
1	69	3	92	81	M	286
1	69	3	94	81	M	286
1	69	3	95	81	M	286
1	69	3	95	81	M	286
1	69	3	95	81	M	286
1	69	3	95	81	M	286
1	69	3	95	81	M	286
1	69	3	97	81	M	286
1	69	3	98	81	M	286
1	69	3	102	81	M	286
1	69	3	103	81	M	286
1	69	3	106	81	M	286
1	69	3	107	81	M	286
1	69	3	110	81	M	286
1	69	3	111	81	M	286
1	69	3	112	81	M	286
1	69	3	114	81	M	286
1	69	3	117	81	M	286
1	69	3	120	81	M	286
1	69	3	120	81	M	286
1	69	3	120	81	M	286
1	69	3	120	81	M	286
1	69	3	122	81	M	286
1	69	3	122	81	M	286
1	69	3	125	81	M	286
1	69	3	127	81	M	286
1	69	3	127	81	M	286
1	69	3	128	81	M	286
1	69	3	128	81	M	286
1	69	3	128	81	M	286
1	69	3	130	81	M	286
1	69	3	135	81	M	286
1	69	3	137	81	M	286
1	69	3	140	81	M	286
1	69	3	142	81	M	286
1	69	3	153	81	M	286
1	69	3	157	81	M	286
1	69	3	159	81	M	286
1	69	3	163	81	M	286
1	69	3	170	81	M	286
1	69	3	171	81	M	286
1	69	3	173	81	M	286
1	69	3	174	81	M	286
1	69	3	175	81	M	286
1	69	3	179	81	M	286
1	69	3	205	81	M	286
1	69	3	207	81	M	286
1	69	3	211	81	M	286
1	69	3	220	81	M	286
1	69	3	220	81	M	286
1	69	3	222	81	M	286
1	69	3	229	81	M	286
1	69	3	229	81	M	286
1	69	3	243	81	M	286
1	69	3	244	81	M	286
1	69	3	245	81	M	286
1	69	3	246	81	M	286
1	69	3	247	81	M	286
1	69	3	248	81	M	286
1	69	3	249	81	M	286
1	69	3	250	81	M	286
1	69	3	251	81	M	286
1	69	3	255	81	M	286
1	69	3	256	81	M	286
1	69	3	257	81	M	286
1	69	3	258	81	M	286
1	69	3	258	81	M	286
1	69	3	259	81	M	286
1	69	3	259	81	M	286
1	69	3	261	81	M	286
1	69	3	262	81	M	286
1	69	3	264	81	M	286
1	69	3	265	81	M	286
1	69	3	267	81	M	286
1	69	3	267	81	M	286
1	69	3	270	81	M	286
1	69	3	271	81	M	286
1	69	3	273	81	M	286
1	69	3	274	81	M	286
1	69	3	276	81	M	286
1	69	3	277	81	M	286
1	69	3	278	81	M	286
1	70	3	25	74	F	882
1	70	3	38	74	F	882
1	70	3	38	74	F	882
1	70	3	72	74	F	882
1	70	3	72	74	F	882
1	70	3	82	74	F	882
1	70	3	83	74	F	882
1	70	3	119	74	F	882
1	70	3	120	74	F	882
1	70	3	120	74	F	882
1	70	3	120	74	F	882
1	70	3	153	74	F	882
1	70	3	178	74	F	882
1	70	3	179	74	F	882
1	70	3	200	74	F	882
1	70	3	215	74	F	882
1	70	3	215	74	F	882
1	70	6	259	74	F	882
1	70	4	294	74	F	882
1	70	4	294	74	F	882
1	70	3	330	74	F	882
1	70	3	330	74	F	882
1	70	3	330	74	F	882
1	71	3	8	40	M	1126
1	71	3	56	40	M	1126
1	71	3	88	40	M	1126
1	71	3	110	40	M	1126
1	71	4	116	40	M	1126
1	71	3	116	40	M	1126
1	71	3	138	40	M	1126
1	71	4	164	40	M	1126
1	71	3	168	40	M	1126
1	71	4	181	40	M	1126
1	71	3	212	40	M	1126
1	72	3	41	36	F	1017
1	72	4	89	36	F	1017
1	72	3	241	36	F	1017
1	73	3	111	69	M	511
1	73	3	154	69	M	511
1	74	3	134	80	F	842
1	74	3	163	80	F	842
1	75	3	143	54	M	858
1	76	3	4	70	M	857
1	77	3	83	74	F	234
1	78	3	0	71	M	857
1	78	3	2	71	M	857
1	78	3	2	71	M	857
1	78	3	3	71	M	857
1	78	3	3	71	M	857
1	78	3	7	71	M	857
1	78	3	7	71	M	857
1	78	3	7	71	M	857
1	78	3	10	71	M	857
1	78	3	11	71	M	857
1	78	3	14	71	M	857
1	78	3	16	71	M	857
1	78	3	17	71	M	857
1	78	3	20	71	M	857
1	78	3	21	71	M	857
1	78	3	27	71	M	857
1	78	3	30	71	M	857
1	78	3	30	71	M	857
1	78	3	30	71	M	857
1	78	3	30	71	M	857
1	78	3	32	71	M	857
1	78	3	32	71	M	857
1	78	3	32	71	M	857
1	78	3	32	71	M	857
1	78	3	32	71	M	857
1	78	3	33	71	M	857
1	78	3	34	71	M	857
1	78	3	34	71	M	857
1	78	3	34	71	M	857
1	78	3	34	71	M	857
1	78	3	35	71	M	857
1	78	3	35	71	M	857
1	78	3	35	71	M	857
1	78	3	35	71	M	857
1	78	3	36	71	M	857
1	78	3	40	71	M	857
1	78	3	42	71	M	857
1	78	3	45	71	M	857
1	78	3	46	71	M	857
1	78	3	49	71	M	857
1	78	3	51	71	M	857
1	78	3	54	71	M	857
1	78	3	68	71	M	857
1	78	3	79	71	M	857
1	78	3	81	71	M	857
1	78	3	82	71	M	857
1	78	3	85	71	M	857
1	78	3	89	71	M	857
1	78	3	91	71	M	857
1	78	3	93	71	M	857
1	78	3	94	71	M	857
1	79	3	64	64	M	72
1	80	3	0	80	M	858
1	80	3	1	80	M	858
1	80	3	33	80	M	858
1	80	3	61	80	M	858
1	80	3	61	80	M	858
1	80	4	91	80	M	858
1	81	3	54	54	M	857
1	81	3	55	54	M	857
1	81	3	55	54	M	857
1	81	3	55	54	M	857
1	81	3	58	54	M	857
1	81	3	58	54	M	857
1	81	3	59	54	M	857
1	81	3	59	54	M	857
1	81	3	59	54	M	857
1	81	4	61	54	M	857
1	82	3	150	48	F	856
1	82	3	171	48	F	856
1	83	3	8	53	M	858
1	83	3	34	53	M	858
1	83	3	34	53	M	858
1	83	3	34	53	M	858
1	83	3	34	53	M	858
1	83	3	37	53	M	858
1	83	3	37	53	M	858
1	83	3	65	53	M	858
1	83	3	66	53	M	858
1	83	3	66	53	M	858
1	83	4	66	53	M	858
1	83	5	67	53	M	858
1	83	3	67	53	M	858
1	83	7	70	53	M	858
1	83	5	90	53	M	858
1	84	3	12	75	F	854
1	84	3	14	75	F	854
1	84	3	16	75	F	854
1	84	3	16	75	F	854
1	84	3	16	75	F	854
1	84	3	18	75	F	854
1	84	3	18	75	F	854
1	84	3	24	75	F	854
1	84	3	31	75	F	854
1	84	3	31	75	F	854
1	84	3	37	75	F	854
1	84	3	39	75	F	854
1	84	3	50	75	F	854
1	84	3	68	75	F	854
1	85	3	177	51	F	510
1	86	34	4	61	M	852
1	86	34	4	61	M	852
1	87	3	92	66	F	422
1	87	3	129	66	F	422
1	88	4	65	87	F	857
1	89	3	100	39	M	722
1	90	3	49	81	F	858
1	91	3	9	73	F	825
1	91	3	26	73	F	825
1	91	3	32	73	F	825
1	91	3	35	73	F	825
1	91	3	69	73	F	825
1	91	3	124	73	F	825
1	91	3	133	73	F	825
1	92	4	2	39	M	178
1	92	4	2	39	M	178
1	93	3	36	79	M	240
1	93	3	119	79	M	240
1	94	3	127	77	M	342
1	94	4	146	77	M	342
1	95	3	14	46	M	591
1	95	3	101	46	M	591
1	95	3	101	46	M	591
1	96	3	89	80	F	850
1	96	3	90	80	F	850
1	96	3	93	80	F	850
1	96	3	109	80	F	850
1	97	9	23	84	M	25
1	98	3	37	73	M	855
1	98	3	37	73	M	855
1	98	3	37	73	M	855
1	98	3	37	73	M	855
1	98	3	49	73	M	855
1	98	4	49	73	M	855
1	98	4	91	73	M	855
1	98	12	91	73	M	855
1	98	12	91	73	M	855
1	98	4	91	73	M	855
1	98	3	91	73	M	855
1	98	5	91	73	M	855
1	98	6	91	73	M	855
1	99	3	8	67	M	851
1	100	3	67	68	M	656
1	101	3	34	54	M	852
1	101	3	45	54	M	852
1	101	3	45	54	M	852
1	101	3	45	54	M	852
1	101	3	45	54	M	852
1	101	3	45	54	M	852
1	101	3	45	54	M	852
1	101	3	45	54	M	852
1	101	4	45	54	M	852
1	101	3	45	54	M	852
1	101	3	45	54	M	852
1	101	3	45	54	M	852
1	101	3	53	54	M	852
1	101	3	103	54	M	852
1	101	3	103	54	M	852
1	101	3	135	54	M	852
1	101	3	137	54	M	852
1	101	3	137	54	M	852
1	101	3	137	54	M	852
1	101	3	150	54	M	852
1	101	3	150	54	M	852
1	101	3	150	54	M	852
1	101	3	160	54	M	852
1	101	3	160	54	M	852
1	101	3	160	54	M	852
1	101	3	160	54	M	852
1	101	3	166	54	M	852
1	101	3	166	54	M	852
1	101	3	166	54	M	852
1	102	3	73	57	M	385
1	103	3	57	85	F	855
1	104	3	30	74	M	854
1	105	3	41	89	M	855
1	106	3	86	70	F	855
1	107	3	6	81	M	67
1	107	3	8	81	M	67
1	107	3	20	81	M	67
1	107	3	24	81	M	67
1	107	3	28	81	M	67
1	107	3	31	81	M	67
1	107	3	31	81	M	67
1	107	3	34	81	M	67
1	107	3	36	81	M	67
1	107	3	37	81	M	67
1	107	4	48	81	M	67
1	107	4	49	81	M	67
1	107	3	51	81	M	67
1	107	3	59	81	M	67
1	107	3	62	81	M	67
1	108	3	90	999	M	847
1	109	11	4	53	F	645
1	109	11	4	53	F	645
1	110	3	1	43		851
1	110	3	4	43		851
1	110	3	5	43		851
1	110	3	8	43		851
1	110	3	10	43		851
1	110	3	10	43		851
1	110	3	10	43		851
1	110	3	10	43		851
1	110	3	10	43		851
1	110	3	10	43		851
1	110	4	10	43		851
1	110	3	10	43		851
1	110	3	10	43		851
1	110	3	10	43		851
1	110	3	12	43		851
1	110	4	14	43		851
1	110	3	15	43		851
1	110	3	16	43		851
1	110	4	17	43		851
1	110	3	20	43		851
1	110	3	28	43		851
1	110	3	30	43		851
1	110	3	32	43		851
1	110	3	33	43		851
1	110	3	36	43		851
1	110	4	37	43		851
1	110	3	38	43		851
1	110	3	41	43		851
1	110	3	42	43		851
1	110	4	44	43		851
1	110	3	46	43		851
1	110	3	57	43		851
1	110	4	59	43		851
1	110	8	60	43		851
1	110	4	72	43		851
1	110	3	100	43		851
1	110	3	135	43		851
1	111	3	150	76	M	579
1	112	4	67	66		482
1	113	3	17	55	M	227
1	113	4	176	55	M	227
1	114	3	1	70	M	168
1	114	4	2	70	M	168
1	114	3	10	70	M	168
1	114	3	24	70	M	168
1	114	3	24	70	M	168
1	114	3	26	70	M	168
1	114	4	27	70	M	168
1	114	3	102	70	M	168
1	114	3	142	70	M	168
1	114	3	142	70	M	168
1	115	3	4	73	M	855
1	115	4	4	73	M	855
1	115	3	15	73	M	855
1	115	3	22	73	M	855
1	115	4	40	73	M	855
1	115	3	95	73	M	855
1	115	3	99	73	M	855
1	115	3	103	73	M	855
1	115	3	106	73	M	855
1	115	3	114	73	M	855
1	115	3	117	73	M	855
1	115	3	122	73	M	855
1	115	3	123	73	M	855
1	115	3	125	73	M	855
1	115	3	128	73	M	855
1	115	3	129	73	M	855
1	115	3	130	73	M	855
1	115	3	131	73	M	855
1	115	3	132	73	M	855
1	115	3	135	73	M	855
1	115	3	136	73	M	855
1	115	3	137	73	M	855
1	115	3	139	73	M	855
1	115	3	140	73	M	855
1	115	3	142	73	M	855
1	115	3	147	73	M	855
1	115	3	152	73	M	855
1	115	3	158	73	M	855
1	115	3	161	73	M	855
1	115	3	172	73	M	855
1	115	3	173	73	M	855
1	116	4	67	77	M	378
1	116	3	73	77	M	378
1	116	4	83	77	M	378
1	116	3	115	77	M	378
1	117	3	5	69	F	45
1	118	3	0	999		697
1	118	9	1	999		697
1	118	5	3	999		697
1	118	5	3	999		697
1	119	3	129	44		154
1	119	6	130	44		154
1	120	5	157	87		771
1	121	5	160	39		458
1	121	3	173	39		458
1	121	3	173	39		458
1	122	3	7	999	F	855
1	122	3	92	999	F	855
1	122	3	112	999	F	855
1	122	3	129	999	F	855
1	122	3	134	999	F	855
1	122	3	138	999	F	855
1	122	3	155	999	F	855
1	122	3	177	999	F	855
1	123	6	19	74	M	213
1	123	3	151	74	M	213
1	123	3	191	74	M	213
1	124	3	114	999		252
1	125	4	153	67		250
1	126	3	10	63		849
1	126	4	15	63		849
1	126	3	18	63		849
1	126	3	19	63		849
1	126	3	21	63		849
1	126	3	22	63		849
1	126	3	26	63		849
1	126	3	47	63		849
1	126	3	55	63		849
1	126	3	61	63		849
1	126	4	70	63		849
1	126	3	72	63		849
1	126	3	74	63		849
1	126	3	75	63		849
1	126	3	75	63		849
1	126	4	80	63		849
1	126	4	86	63		849
1	126	4	94	63		849
1	126	5	95	63		849
1	126	3	96	63		849
1	126	3	100	63		849
1	126	3	109	63		849
1	126	3	109	63		849
1	126	3	116	63		849
1	126	3	125	63		849
1	126	3	130	63		849
1	126	3	130	63		849
1	126	3	130	63		849
1	126	3	130	63		849
1	126	3	131	63		849
1	126	3	131	63		849
1	126	3	131	63		849
1	126	3	131	63		849
1	126	3	131	63		849
1	126	3	136	63		849
1	126	3	141	63		849
1	126	3	166	63		849
1	126	3	168	63		849
1	126	3	179	63		849
1	127	3	1	999	F	380
1	127	3	1	999	F	380
1	127	4	1	999	F	380
1	127	3	1	999	F	380
1	127	3	1	999	F	380
1	127	3	1	999	F	380
1	127	3	1	999	F	380
1	127	7	1	999	F	380
1	127	3	1	999	F	380
1	127	3	1	999	F	380
1	127	3	2	999	F	380
1	127	4	2	999	F	380
1	127	3	2	999	F	380
1	127	8	2	999	F	380
1	127	5	2	999	F	380
1	127	3	4	999	F	380
1	127	3	7	999	F	380
1	127	4	7	999	F	380
1	127	3	8	999	F	380
1	127	4	8	999	F	380
1	127	3	9	999	F	380
1	127	3	10	999	F	380
1	127	3	12	999	F	380
1	127	6	15	999	F	380
1	127	4	16	999	F	380
1	127	3	20	999	F	380
1	127	3	21	999	F	380
1	127	3	23	999	F	380
1	127	5	24	999	F	380
1	127	3	25	999	F	380
1	127	4	26	999	F	380
1	127	3	27	999	F	380
1	127	3	28	999	F	380
1	127	3	29	999	F	380
1	127	3	30	999	F	380
1	127	3	31	999	F	380
1	127	3	32	999	F	380
1	127	3	34	999	F	380
1	127	3	35	999	F	380
1	127	3	36	999	F	380
1	127	3	37	999	F	380
1	127	3	39	999	F	380
1	127	3	40	999	F	380
1	127	5	42	999	F	380
1	127	3	45	999	F	380
1	127	3	47	999	F	380
1	127	3	48	999	F	380
1	127	3	49	999	F	380
1	127	3	50	999	F	380
1	127	3	52	999	F	380
1	127	3	53	999	F	380
1	127	4	54	999	F	380
1	127	3	55	999	F	380
1	127	3	56	999	F	380
1	127	4	57	999	F	380
1	127	3	58	999	F	380
1	127	5	59	999	F	380
1	127	3	60	999	F	380
1	127	4	61	999	F	380
1	127	3	62	999	F	380
1	127	4	63	999	F	380
1	127	3	64	999	F	380
1	127	3	65	999	F	380
1	127	3	67	999	F	380
1	127	3	68	999	F	380
1	127	3	69	999	F	380
1	127	3	70	999	F	380
1	127	3	71	999	F	380
1	127	3	72	999	F	380
1	127	3	73	999	F	380
1	127	3	75	999	F	380
1	127	3	76	999	F	380
1	127	4	77	999	F	380
1	127	3	78	999	F	380
1	127	4	79	999	F	380
1	127	3	80	999	F	380
1	127	3	81	999	F	380
1	127	3	83	999	F	380
1	127	4	84	999	F	380
1	127	4	85	999	F	380
1	127	3	86	999	F	380
1	127	3	87	999	F	380
1	127	3	89	999	F	380
1	127	5	90	999	F	380
1	127	3	91	999	F	380
1	127	9	92	999	F	380
1	127	3	93	999	F	380
1	127	3	94	999	F	380
1	127	4	95	999	F	380
1	127	4	96	999	F	380
1	127	4	97	999	F	380
1	127	5	99	999	F	380
1	127	3	101	999	F	380
1	127	3	102	999	F	380
1	127	3	103	999	F	380
1	127	3	104	999	F	380
1	127	3	105	999	F	380
1	127	3	106	999	F	380
1	127	3	108	999	F	380
1	127	4	111	999	F	380
1	127	3	112	999	F	380
1	127	3	113	999	F	380
1	127	3	115	999	F	380
1	127	3	118	999	F	380
1	127	4	119	999	F	380
1	127	3	121	999	F	380
1	127	6	122	999	F	380
1	127	5	125	999	F	380
1	127	3	130	999	F	380
1	127	4	139	999	F	380
1	127	3	141	999	F	380
1	127	4	143	999	F	380
1	127	7	146	999	F	380
1	127	3	161	999	F	380
1	128	3	1	81		850
1	128	3	76	81		850
1	128	3	175	81		850
1	129	3	156	81		385
1	130	4	77	51		819
1	130	3	93	51		819
1	130	3	120	51		819
1	130	3	130	51		819
1	130	3	165	51		819
1	131	3	171	61		593
1	132	3	160	73		845
1	133	3	57	999		848
1	133	3	57	999		848
1	134	4	165	86		170
1	135	3	20	79		51
1	135	4	33	79		51
1	135	3	33	79		51
1	135	4	37	79		51
1	135	3	38	79		51
1	135	5	38	79		51
1	135	3	45	79		51
1	136	3	4	58		851
1	136	3	128	58		851
1	137	3	118	86		599
1	137	3	139	86		599
1	137	3	171	86		599
1	138	3	105	86		846
1	139	3	46	51		482
1	139	3	81	51		482
1	139	3	115	51		482
1	139	3	131	51		482
1	139	4	149	51		482
1	139	4	167	51		482
1	140	3	60	79		283
1	140	3	62	79		283
1	140	3	93	79		283
1	140	3	98	79		283
1	140	3	98	79		283
1	140	4	98	79		283
1	140	3	107	79		283
1	141	3	5	73		373
1	141	3	13	73		373
1	141	3	15	73		373
1	141	3	22	73		373
1	141	3	23	73		373
1	141	3	24	73		373
1	141	3	30	73		373
1	141	3	31	73		373
1	141	3	33	73		373
1	141	3	38	73		373
1	141	3	43	73		373
1	141	3	46	73		373
1	141	3	48	73		373
1	141	3	49	73		373
1	141	3	51	73		373
1	141	3	52	73		373
1	141	3	53	73		373
1	141	3	55	73		373
1	141	3	55	73		373
1	141	3	56	73		373
1	141	3	57	73		373
1	141	3	58	73		373
1	141	3	60	73		373
1	141	3	61	73		373
1	141	3	64	73		373
1	141	3	65	73		373
1	141	3	66	73		373
1	141	3	68	73		373
1	141	3	75	73		373
1	141	3	88	73		373
1	141	3	88	73		373
1	141	3	93	73		373
1	141	3	93	73		373
1	141	3	93	73		373
1	141	3	94	73		373
1	141	3	98	73		373
1	141	3	98	73		373
1	141	3	98	73		373
1	141	3	99	73		373
1	141	3	100	73		373
1	141	3	100	73		373
1	141	3	101	73		373
1	141	3	102	73		373
1	141	3	103	73		373
1	141	3	106	73		373
1	141	3	106	73		373
1	141	3	106	73		373
1	141	3	107	73		373
1	141	3	107	73		373
1	141	3	107	73		373
1	141	3	109	73		373
1	141	3	117	73		373
1	141	3	121	73		373
1	141	3	125	73		373
1	141	3	126	73		373
1	141	3	133	73		373
1	141	3	137	73		373
1	141	3	139	73		373
1	141	3	142	73		373
1	141	3	143	73		373
1	141	3	146	73		373
1	141	3	152	73		373
1	141	3	153	73		373
1	141	3	154	73		373
1	141	3	160	73		373
1	141	3	175	73		373
1	141	3	179	73		373
1	142	3	21	83		844
1	143	3	95	81		842
1	143	3	108	81		842
1	143	3	140	81		842
1	143	3	141	81		842
1	143	3	178	81		842
1	144	3	0	76		602
1	144	3	9	76		602
1	144	4	29	76		602
1	144	3	50	76		602
1	144	4	154	76		602
1	145	6	154	55		301
1	146	3	4	75		731
1	147	3	105	999		697
1	147	3	135	999		697
1	148	3	31	29		835
1	149	3	153	74		819
1	149	3	154	74		819
1	149	3	155	74		819
1	149	3	156	74		819
1	149	3	159	74		819
1	149	3	160	74		819
1	149	3	160	74		819
1	149	3	161	74		819
1	149	3	162	74		819
1	149	3	163	74		819
1	149	3	164	74		819
1	149	3	165	74		819
1	149	3	166	74		819
1	149	3	168	74		819
1	149	3	169	74		819
1	149	3	170	74		819
1	149	3	171	74		819
1	149	5	172	74		819
1	149	3	173	74		819
1	149	3	175	74		819
1	149	3	176	74		819
1	150	3	61	55		843
1	150	3	61	55		843
1	151	3	79	67		276
1	152	3	116	70		593
1	152	3	132	70		593
1	152	3	154	70		593
1	153	10	9	74		842
1	153	7	9	74		842
1	154	3	8	68		390
1	155	4	66	56		841
1	156	3	4	80		255
1	156	3	6	80		255
1	156	3	31	80		255
1	156	3	31	80		255
1	156	3	31	80		255
1	156	3	31	80		255
1	156	3	31	80		255
1	156	3	31	80		255
1	156	3	31	80		255
1	156	3	31	80		255
1	156	3	31	80		255
1	156	3	31	80		255
1	156	3	31	80		255
1	156	3	31	80		255
1	156	3	31	80		255
1	156	3	31	80		255
1	156	3	31	80		255
1	156	3	31	80		255
1	156	3	31	80		255
1	156	3	31	80		255
1	156	3	31	80		255
1	156	3	31	80		255
1	156	3	31	80		255
1	156	3	31	80		255
1	156	3	31	80		255
1	156	3	31	80		255
1	156	3	35	80		255
1	156	3	39	80		255
1	156	3	39	80		255
1	156	3	40	80		255
1	156	3	40	80		255
1	156	3	40	80		255
1	156	3	40	80		255
1	156	3	40	80		255
1	156	3	40	80		255
1	156	3	40	80		255
1	156	3	40	80		255
1	156	3	40	80		255
1	156	3	40	80		255
1	156	3	40	80		255
1	156	3	40	80		255
1	156	3	40	80		255
1	156	3	40	80		255
1	156	3	41	80		255
1	156	3	41	80		255
1	156	3	41	80		255
1	156	3	42	80		255
1	156	3	43	80		255
1	156	3	43	80		255
1	156	3	44	80		255
1	156	3	44	80		255
1	156	3	65	80		255
1	156	3	65	80		255
1	156	3	65	80		255
1	156	3	65	80		255
1	156	3	65	80		255
1	156	3	65	80		255
1	156	3	65	80		255
1	156	3	65	80		255
1	156	3	65	80		255
1	156	3	65	80		255
1	156	3	65	80		255
1	156	3	65	80		255
1	156	3	65	80		255
1	156	3	65	80		255
1	156	3	65	80		255
1	156	3	65	80		255
1	156	3	65	80		255
1	156	3	65	80		255
1	156	3	65	80		255
1	156	3	66	80		255
1	156	3	66	80		255
1	156	3	66	80		255
1	156	3	66	80		255
1	156	3	66	80		255
1	156	3	69	80		255
1	156	3	70	80		255
1	156	3	70	80		255
1	156	3	70	80		255
1	156	3	70	80		255
1	156	3	70	80		255
1	156	3	70	80		255
1	156	3	70	80		255
1	156	3	70	80		255
1	156	3	70	80		255
1	156	3	70	80		255
1	156	3	70	80		255
1	156	3	70	80		255
1	156	3	70	80		255
1	156	3	70	80		255
1	156	3	70	80		255
1	156	3	70	80		255
1	156	3	70	80		255
1	156	3	70	80		255
1	156	3	70	80		255
1	156	3	70	80		255
1	156	3	70	80		255
1	156	3	70	80		255
1	156	3	70	80		255
1	156	3	83	80		255
1	156	3	83	80		255
1	156	3	83	80		255
1	156	3	83	80		255
1	156	3	83	80		255
1	156	3	83	80		255
1	156	3	83	80		255
1	156	3	83	80		255
1	156	3	83	80		255
1	156	3	83	80		255
1	156	3	84	80		255
1	156	3	84	80		255
1	156	3	84	80		255
1	156	3	85	80		255
1	156	3	85	80		255
1	156	3	85	80		255
1	156	3	85	80		255
1	156	3	85	80		255
1	156	3	85	80		255
1	156	3	85	80		255
1	156	3	85	80		255
1	156	3	85	80		255
1	156	3	85	80		255
1	156	3	85	80		255
1	156	3	86	80		255
1	156	3	88	80		255
1	156	3	89	80		255
1	156	3	91	80		255
1	156	3	93	80		255
1	156	3	95	80		255
1	156	3	97	80		255
1	156	3	98	80		255
1	156	3	100	80		255
1	156	3	101	80		255
1	156	3	102	80		255
1	156	3	105	80		255
1	156	3	109	80		255
1	156	3	109	80		255
1	156	3	109	80		255
1	156	3	109	80		255
1	156	3	109	80		255
1	156	3	109	80		255
1	156	3	109	80		255
1	156	3	109	80		255
1	156	3	109	80		255
1	156	3	109	80		255
1	156	3	109	80		255
1	156	3	109	80		255
1	156	3	109	80		255
1	156	3	109	80		255
1	156	3	109	80		255
1	156	3	109	80		255
1	156	3	109	80		255
1	156	3	109	80		255
1	156	3	109	80		255
1	156	3	109	80		255
1	156	3	109	80		255
1	156	3	109	80		255
1	156	3	109	80		255
1	156	3	109	80		255
1	156	3	111	80		255
1	156	3	114	80		255
1	156	3	114	80		255
1	156	3	114	80		255
1	156	3	114	80		255
1	156	3	114	80		255
1	156	3	114	80		255
1	156	3	114	80		255
1	156	3	114	80		255
1	156	3	114	80		255
1	156	3	114	80		255
1	156	3	114	80		255
1	156	3	114	80		255
1	156	3	114	80		255
1	156	3	114	80		255
1	156	3	114	80		255
1	156	3	114	80		255
1	156	3	114	80		255
1	156	3	114	80		255
1	156	3	114	80		255
1	156	3	114	80		255
1	156	3	114	80		255
1	156	3	114	80		255
1	156	3	114	80		255
1	156	3	114	80		255
1	156	3	117	80		255
1	156	3	122	80		255
1	156	3	124	80		255
1	156	3	125	80		255
1	156	3	126	80		255
1	156	3	127	80		255
1	156	3	128	80		255
1	156	3	129	80		255
1	156	3	130	80		255
1	156	3	131	80		255
1	156	3	132	80		255
1	156	3	134	80		255
1	156	3	135	80		255
1	156	3	136	80		255
1	156	3	137	80		255
1	156	3	138	80		255
1	156	3	139	80		255
1	156	3	140	80		255
1	156	3	141	80		255
1	156	3	142	80		255
1	156	3	143	80		255
1	156	3	144	80		255
1	156	3	147	80		255
1	156	3	152	80		255
1	156	3	152	80		255
1	156	3	152	80		255
1	156	3	153	80		255
1	156	3	153	80		255
1	156	3	153	80		255
1	156	3	154	80		255
1	156	3	154	80		255
1	156	3	154	80		255
1	156	3	154	80		255
1	156	3	154	80		255
1	156	3	154	80		255
1	156	3	154	80		255
1	156	3	154	80		255
1	156	3	154	80		255
1	156	3	154	80		255
1	156	3	154	80		255
1	156	3	154	80		255
1	156	3	154	80		255
1	156	3	154	80		255
1	156	3	154	80		255
1	156	3	154	80		255
1	156	3	154	80		255
[truncated: 245 more rows]
